# Supplementary material for: miR455 is linked to hypoxia signaling and is deregulated in preeclampsia
Source: Cell Death Dis. 2014 Sep 4;5(9):e1408–. doi: 10.1038/cddis.2014.368 (PMC4540200; doi:10.1038/cddis.2014.368)
Supplement: Supplementary Table 1 [file cddis2014368x1.xls]

## Sheet: microRNA HTS normalization
Supplementary Table 1. miRNA HTS counts and normalization
	miRNA counted reads								miRNA normalized reads
miRNA	DMSO_replicate1	DMSO_replicate2	DMSO_replicate3	DMSO_replicate4	FSK_replicate1	FSK_replicate2	FSK_replicate3	FSK_replicate4	DMSO_replicate1	DMSO_replicate2	DMSO_replicate3	DMSO_replicate4	FSK_replicate1	FSK_replicate2	FSK_replicate3	FSK_replicate4
hsa-let-7a	5551	10882	291	5291	3040	5427	138	3209	1837.15	4327.46	293	1682.23	1227.56	3104.62	131.868	1582.61
hsa-let-7a*	28	103	45	66	11	29	41	46	11.2567	42.9412	47	22.9592	6.43459	18.5793	40.5839	24.6575
hsa-let-7a-2*	0	0	0	0	0	0	0	0	2	2	2	2	2	2	2	2
hsa-let-7b	152	288	19	158	78	161	4	89	52.2508	116.476	21	52.175	33.4453	94.0437	5.76429	45.8374
hsa-let-7b*	0	2	1	0	2	0	0	1	2	2.79497	3	2	2.80629	2	2	2.49255
hsa-let-7c	13	34	1	11	7	16	0	11	6.29776	15.5146	3	5.4932	4.82201	11.1472	2	7.4181
hsa-let-7c*	0	0	0	0	0	0	0	0	2	2	2	2	2	2	2	2
hsa-let-7d	6	30	9	28	10	19	1	11	3.98358	13.9246	11	10.8918	6.03144	12.8623	2.94107	7.4181
hsa-let-7d*	0	1	0	6	1	4	1	3	2	2.39749	2	3.90538	2.40314	4.2868	2.94107	3.47766
hsa-let-7e	320	547	71	1061	367	574	55	709	107.791	219.426	73	338.935	149.954	330.156	53.7589	351.221
hsa-let-7e*	1	6	5	17	0	2	2	5	2.3306	4.38492	7	7.39858	2	3.1434	3.88214	4.46277
hsa-let-7f	1002	1179	78	1457	837	1006	53	1230	333.258	470.638	80	464.69	339.432	577.13	51.8768	607.843
hsa-let-7f-1*	0	0	0	0	0	0	0	1	2	2	2	2	2	2	2	2.49255
hsa-let-7f-2*	1	0	0	1	3	3	8	0	2.3306	2	2	2.31756	3.20943	3.7151	9.52857	2
hsa-let-7g	145	420	71	157	112	369	44	146	49.9366	168.945	73	51.8575	47.1522	212.957	43.4072	73.913
hsa-let-7g*	0	0	0	1	0	0	0	0	2	2	2	2.31756	2	2	2	2
hsa-let-7i	36	29	7	17	14	31	10	15	13.9015	13.5271	9	7.39858	7.64402	19.7227	11.4107	9.38832
hsa-let-7i*	0	0	0	0	0	0	1	1	2	2	2	2	2	2	2.94107	2.49255
hsa-miR-1	47	373	68	133	64	281	34	115	17.5381	150.263	70	44.2359	27.8012	162.648	33.9964	58.6438
hsa-miR-100	123	131	32	47	301	553	71	164	42.6635	54.0708	34	16.9255	123.346	318.15	68.8161	82.779
hsa-miR-100*	0	0	0	1	1	0	1	2	2	2	2	2.31756	2.40314	2	2.94107	2.98511
hsa-miR-101	18801	30510	7819	13435	14167	33471	8193	11427	6217.56	12129.3	7821	4268.47	5713.34	19137.4	7712.2	5630.43
hsa-miR-101*	17	4	7	37	13	1	3	24	7.62015	3.58995	9	13.7498	7.24088	2.5717	4.82321	13.8213
hsa-miR-103	19721	57764	13025	43387	35606	48877	6340	28841	6521.71	22962.5	13027	13780.1	14356.4	27945	5968.39	14207.8
hsa-miR-103-2*	6	8	2	18	14	10	9	16	3.98358	5.1799	4	7.71614	7.64402	7.717	10.4696	9.88088
hsa-miR-103-as	0	0	0	0	0	0	0	0	2	2	2	2	2	2	2	2
hsa-miR-105	336	797	175	367	347	580	229	264	113.081	318.797	177	118.546	141.891	333.586	217.505	132.034
hsa-miR-105*	16	29	20	8	5	6	4	13	7.28956	13.5271	22	4.54051	4.01572	5.4302	5.76429	8.40321
hsa-miR-106a	309	406	202	433	215	296	169	274	104.155	163.38	204	139.505	88.676	171.223	161.041	136.96
hsa-miR-106a*	0	0	0	0	0	0	0	0	2	2	2	2	2	2	2	2
hsa-miR-106b	27044	72862	19105	39755	23020	47738	11945	24399	8942.67	28963.7	19107	12626.7	9282.38	27293.8	11243.1	12019.8
hsa-miR-106b*	346	490	252	299	137	167	508	264	116.387	196.769	254	96.9515	57.2308	97.4739	480.064	132.034
hsa-miR-107	657	1296	225	3617	1493	1432	158	2079	219.202	517.144	227	1150.63	603.894	820.675	150.689	1026.02
hsa-miR-10a	77	183	38	71	74	78	11	37	27.456	74.7402	40	24.547	31.8327	46.5926	12.3518	20.2245
hsa-miR-10a*	5	1	7	6	0	3	2	1	3.65299	2.39749	9	3.90538	2	3.7151	3.88214	2.49255
hsa-miR-10b	23	3	1	0	12	2	1	3	9.60374	3.19246	3	2	6.83773	3.1434	2.94107	3.47766
hsa-miR-10b*	3	0	0	0	1	0	0	0	2.99179	2	2	2	2.40314	2	2	2
hsa-miR-1178	0	0	1	0	0	0	0	0	2	2	3	2	2	2	2	2
hsa-miR-1179	1	2	0	2	0	0	1	1	2.3306	2.79497	2	2.63513	2	2	2.94107	2.49255
hsa-miR-1180	36	19	55	60	11	11	16	23	13.9015	9.55226	57	21.0538	6.43459	8.2887	17.0571	13.3288
hsa-miR-1181	0	0	0	0	0	0	0	0	2	2	2	2	2	2	2	2
hsa-miR-1182	0	0	0	0	0	0	0	0	2	2	2	2	2	2	2	2
hsa-miR-1183	0	0	0	0	0	0	0	0	2	2	2	2	2	2	2	2
hsa-miR-1184	0	0	0	0	0	0	0	0	2	2	2	2	2	2	2	2
hsa-miR-1185	0	0	0	0	0	0	0	0	2	2	2	2	2	2	2	2
hsa-miR-1197	0	0	0	0	1	0	0	0	2	2	2	2	2.40314	2	2	2
hsa-miR-1200	0	0	0	0	0	0	0	0	2	2	2	2	2	2	2	2
hsa-miR-1201	2	7	1	2	0	1	1	6	2.66119	4.78241	3	2.63513	2	2.5717	2.94107	4.95533
hsa-miR-1202	0	0	0	0	0	0	0	0	2	2	2	2	2	2	2	2
hsa-miR-1203	0	0	0	0	0	0	0	0	2	2	2	2	2	2	2	2
hsa-miR-1204	0	0	0	0	0	0	0	0	2	2	2	2	2	2	2	2
hsa-miR-1205	0	0	0	0	0	0	0	0	2	2	2	2	2	2	2	2
hsa-miR-1206	0	0	0	0	0	0	0	0	2	2	2	2	2	2	2	2
hsa-miR-1207-3p	0	0	0	0	0	0	0	0	2	2	2	2	2	2	2	2
hsa-miR-1207-5p	0	0	0	0	0	0	0	0	2	2	2	2	2	2	2	2
hsa-miR-1208	0	0	0	0	0	0	0	0	2	2	2	2	2	2	2	2
hsa-miR-122	0	2	0	1	0	3	0	0	2	2.79497	2	2.31756	2	3.7151	2	2
hsa-miR-122*	0	0	0	0	0	0	0	0	2	2	2	2	2	2	2	2
hsa-miR-1224-3p	0	0	0	0	0	0	0	0	2	2	2	2	2	2	2	2
hsa-miR-1224-5p	0	0	0	0	0	0	0	0	2	2	2	2	2	2	2	2
hsa-miR-1225-3p	0	0	0	0	0	0	0	0	2	2	2	2	2	2	2	2
hsa-miR-1225-5p	0	0	0	0	0	0	0	0	2	2	2	2	2	2	2	2
hsa-miR-1226	8	26	14	18	19	15	14	12	4.64478	12.3347	16	7.71614	9.65974	10.5755	15.175	7.91066
hsa-miR-1226*	0	0	2	2	1	1	1	3	2	2	4	2.63513	2.40314	2.5717	2.94107	3.47766
hsa-miR-1227	0	0	0	0	0	0	0	0	2	2	2	2	2	2	2	2
hsa-miR-1228	0	5	6	5	0	2	2	2	2	3.98744	8	3.58782	2	3.1434	3.88214	2.98511
hsa-miR-1228*	1	2	0	4	0	0	0	3	2.3306	2.79497	2	3.27025	2	2	2	3.47766
hsa-miR-1229	1	1	0	4	3	0	2	1	2.3306	2.39749	2	3.27025	3.20943	2	3.88214	2.49255
hsa-miR-1231	0	0	0	0	0	0	0	0	2	2	2	2	2	2	2	2
hsa-miR-1233	0	0	0	0	0	0	0	0	2	2	2	2	2	2	2	2
hsa-miR-1234	0	0	0	0	0	0	0	0	2	2	2	2	2	2	2	2
hsa-miR-1236	0	0	0	0	0	0	0	0	2	2	2	2	2	2	2	2
hsa-miR-1237	0	0	0	0	0	0	0	1	2	2	2	2	2	2	2	2.49255
hsa-miR-1238	0	0	0	0	0	0	0	0	2	2	2	2	2	2	2	2
hsa-miR-124	0	0	0	2	0	0	0	0	2	2	2	2.63513	2	2	2	2
hsa-miR-124*	0	0	0	0	0	0	0	0	2	2	2	2	2	2	2	2
hsa-miR-1243	0	2	0	0	0	0	0	0	2	2.79497	2	2	2	2	2	2
hsa-miR-1244	0	0	0	0	0	0	0	0	2	2	2	2	2	2	2	2
hsa-miR-1245	0	0	0	0	0	0	0	0	2	2	2	2	2	2	2	2
hsa-miR-1246	13	16	2	2	3	9	1	2	6.29776	8.3598	4	2.63513	3.20943	7.1453	2.94107	2.98511
hsa-miR-1247	0	0	0	1	0	0	0	0	2	2	2	2.31756	2	2	2	2
hsa-miR-1248	0	17	1	5	2	4	1	6	2	8.75728	3	3.58782	2.80629	4.2868	2.94107	4.95533
hsa-miR-1249	0	0	1	3	0	0	3	3	2	2	3	2.95269	2	2	4.82321	3.47766
hsa-miR-1250	0	0	0	0	0	0	0	0	2	2	2	2	2	2	2	2
hsa-miR-1251	0	0	0	0	0	0	0	0	2	2	2	2	2	2	2	2
hsa-miR-1252	0	0	0	0	0	0	0	0	2	2	2	2	2	2	2	2
hsa-miR-1253	0	0	0	0	0	0	0	0	2	2	2	2	2	2	2	2
hsa-miR-1254	3	14	1	5	1	4	1	3	2.99179	7.56482	3	3.58782	2.40314	4.2868	2.94107	3.47766
hsa-miR-1255a	12	7	3	14	13	1	1	7	5.96717	4.78241	5	6.44589	7.24088	2.5717	2.94107	5.44788
hsa-miR-1255b	0	0	0	0	0	0	0	0	2	2	2	2	2	2	2	2
hsa-miR-1256	0	0	1	1	0	0	0	0	2	2	3	2.31756	2	2	2	2
hsa-miR-1257	0	3	1	0	0	0	0	0	2	3.19246	3	2	2	2	2	2
hsa-miR-1258	0	0	0	0	0	1	0	0	2	2	2	2	2	2.5717	2	2
hsa-miR-1259	12	25	17	22	23	53	42	49	5.96717	11.9372	19	8.9864	11.2723	32.3001	41.525	26.1352
hsa-miR-125a-3p	60	86	88	107	38	39	72	62	21.8358	36.1839	90	35.9793	17.3195	24.2963	69.7572	32.5384
hsa-miR-125a-5p	5639	15932	6112	6940	7744	12539	4938	6112	1866.24	6334.77	6114	2205.89	3123.95	7170.55	4649.01	3012.5
hsa-miR-125b	65	55	19	26	176	157	48	72	23.4888	23.8618	21	10.2567	72.9534	91.7569	47.1714	37.464
hsa-miR-125b-1*	0	0	0	0	1	0	0	0	2	2	2	2	2.40314	2	2	2
hsa-miR-125b-2*	1	7	4	0	0	1	0	0	2.3306	4.78241	6	2	2	2.5717	2	2
hsa-miR-126	2690	1335	1966	2182	2465	1233	2067	2638	891.307	532.646	1968	694.924	995.751	706.906	1947.2	1301.36
hsa-miR-126*	1618	2517	618	1447	1458	1865	601	2087	536.906	1002.48	620	461.514	589.784	1068.22	567.584	1029.96
hsa-miR-1260	8	42	19	54	12	27	13	37	4.64478	18.6945	21	19.1484	6.83773	17.4359	14.2339	20.2245
hsa-miR-1261	0	0	0	0	0	0	0	0	2	2	2	2	2	2	2	2
hsa-miR-1262	83	68	34	51	52	81	16	38	29.4396	29.0291	36	18.1957	22.9635	48.3077	17.0571	20.7171
hsa-miR-1263	0	0	0	0	0	0	0	0	2	2	2	2	2	2	2	2
hsa-miR-1264	0	0	0	0	0	0	0	0	2	2	2	2	2	2	2	2
hsa-miR-1265	0	0	0	0	0	0	0	0	2	2	2	2	2	2	2	2
hsa-miR-1266	4	3	2	1	0	0	2	0	3.32239	3.19246	4	2.31756	2	2	3.88214	2
hsa-miR-1267	0	0	0	0	0	0	0	0	2	2	2	2	2	2	2	2
hsa-miR-1268	0	0	0	0	0	0	0	0	2	2	2	2	2	2	2	2
hsa-miR-1269	5	12	0	1	2	3	0	0	3.65299	6.76985	2	2.31756	2.80629	3.7151	2	2
hsa-miR-127-3p	0	0	0	0	0	0	1	0	2	2	2	2	2	2	2.94107	2
hsa-miR-127-5p	2	1	0	0	0	0	0	0	2.66119	2.39749	2	2	2	2	2	2
hsa-miR-1270	0	0	0	0	0	0	0	0	2	2	2	2	2	2	2	2
hsa-miR-1271	0	0	0	0	0	0	0	0	2	2	2	2	2	2	2	2
hsa-miR-1272	0	0	0	0	0	0	0	0	2	2	2	2	2	2	2	2
hsa-miR-1273	0	0	0	0	0	0	0	0	2	2	2	2	2	2	2	2
hsa-miR-1274a	18	41	18	46	16	47	14	33	7.95075	18.297	20	16.6079	8.45031	28.8699	15.175	18.2543
hsa-miR-1274b	14	9	8	19	4	8	9	20	6.62836	5.57739	10	8.03371	3.61258	6.5736	10.4696	11.8511
hsa-miR-1275	1	10	3	18	4	23	5	11	2.3306	5.97487	5	7.71614	3.61258	15.1491	6.70536	7.4181
hsa-miR-1276	3	6	2	3	0	3	1	2	2.99179	4.38492	4	2.95269	2	3.7151	2.94107	2.98511
hsa-miR-1277	18	117	6	96	13	112	13	47	7.95075	48.506	8	32.4861	7.24088	66.0304	14.2339	25.1501
hsa-miR-1278	12	26	2	8	22	21	5	8	5.96717	12.3347	4	4.54051	10.8692	14.0057	6.70536	5.94044
hsa-miR-1279	0	0	0	0	0	0	0	0	2	2	2	2	2	2	2	2
hsa-miR-128	337	727	294	536	231	305	217	299	113.411	290.973	296	172.214	95.1263	176.369	206.213	149.274
hsa-miR-1280	1	1	1	1	1	1	0	2	2.3306	2.39749	3	2.31756	2.40314	2.5717	2	2.98511
hsa-miR-1281	0	0	0	0	0	0	0	0	2	2	2	2	2	2	2	2
hsa-miR-1282	0	0	0	0	0	0	0	0	2	2	2	2	2	2	2	2
hsa-miR-1283	38346	22154	13854	41610	31531	12589	15238	27408	12679.1	8807.93	13856	13215.8	12713.5	7199.13	14342	13501.9
hsa-miR-1284	1	5	0	1	0	1	0	3	2.3306	3.98744	2	2.31756	2	2.5717	2	3.47766
hsa-miR-1285	0	0	2	6	2	0	2	2	2	2	4	3.90538	2.80629	2	3.88214	2.98511
hsa-miR-1286	0	2	0	1	0	0	0	1	2	2.79497	2	2.31756	2	2	2	2.49255
hsa-miR-1287	16	19	12	10	8	14	8	6	7.28956	9.55226	14	5.17563	5.22515	10.0038	9.52857	4.95533
hsa-miR-1288	0	0	0	0	0	1	0	1	2	2	2	2	2	2.5717	2	2.49255
hsa-miR-1289	2	3	0	2	1	3	1	1	2.66119	3.19246	2	2.63513	2.40314	3.7151	2.94107	2.49255
hsa-miR-129*	0	0	0	2	0	0	0	0	2	2	2	2.63513	2	2	2	2
hsa-miR-129-3p	0	0	0	1	0	0	0	0	2	2	2	2.31756	2	2	2	2
hsa-miR-129-5p	2	0	0	2	3	0	2	0	2.66119	2	2	2.63513	3.20943	2	3.88214	2
hsa-miR-1290	1	1	0	0	1	1	1	0	2.3306	2.39749	2	2	2.40314	2.5717	2.94107	2
hsa-miR-1291	2	1	4	1	1	1	4	4	2.66119	2.39749	6	2.31756	2.40314	2.5717	5.76429	3.97022
hsa-miR-1292	6	18	5	17	8	9	3	16	3.98358	9.15477	7	7.39858	5.22515	7.1453	4.82321	9.88088
hsa-miR-1293	7	5	1	2	8	6	4	7	4.31418	3.98744	3	2.63513	5.22515	5.4302	5.76429	5.44788
hsa-miR-1294	2	12	0	6	4	2	3	2	2.66119	6.76985	2	3.90538	3.61258	3.1434	4.82321	2.98511
hsa-miR-1295	1	0	0	0	0	0	1	1	2.3306	2	2	2	2	2	2.94107	2.49255
hsa-miR-1296	59	84	56	135	47	39	64	118	21.5052	35.3889	58	44.8711	20.9478	24.2963	62.2286	60.1215
hsa-miR-1297	16	5	4	23	17	4	0	12	7.28956	3.98744	6	9.30396	8.85345	4.2868	2	7.91066
hsa-miR-1298	0	0	0	0	0	0	0	0	2	2	2	2	2	2	2	2
hsa-miR-1299	1	1	0	1	1	1	0	0	2.3306	2.39749	2	2.31756	2.40314	2.5717	2	2
hsa-miR-1300	0	0	0	0	0	0	0	0	2	2	2	2	2	2	2	2
hsa-miR-1301	3	3	0	0	0	0	0	0	2.99179	3.19246	2	2	2	2	2	2
hsa-miR-1302	0	0	0	0	0	0	0	0	2	2	2	2	2	2	2	2
hsa-miR-1303	0	2	0	3	1	1	1	1	2	2.79497	2	2.95269	2.40314	2.5717	2.94107	2.49255
hsa-miR-1304	1	2	18	21	3	6	6	15	2.3306	2.79497	20	8.66883	3.20943	5.4302	7.64643	9.38832
hsa-miR-1305	438	543	101	280	328	308	121	200	146.802	217.836	103	90.9178	134.231	178.084	115.87	100.511
hsa-miR-1306	2	6	3	5	5	15	3	2	2.66119	4.38492	5	3.58782	4.01572	10.5755	4.82321	2.98511
hsa-miR-1307	1724	1686	655	861	587	651	281	638	571.95	672.164	657	275.422	238.646	374.177	266.441	316.25
hsa-miR-1308	293	228	51	60	258	332	39	61	98.865	92.6271	53	21.0538	106.011	191.804	38.7018	32.0459
hsa-miR-130a	13119	31465	14312	70058	15149	18303	10831	49724	4339.11	12508.9	14314	22249.9	6109.23	10465.8	10194.7	24493.8
hsa-miR-130a*	7	13	4	2	5	5	0	1	4.31418	7.16734	6	2.63513	4.01572	4.8585	2	2.49255
hsa-miR-130b	1844	6874	1624	7008	1746	2736	1820	4374	611.621	2734.33	1626	2227.48	705.89	1566.17	1714.75	2156.44
hsa-miR-130b*	1424	2285	911	1576	1062	1452	790	1070	472.77	910.259	913	502.48	430.139	832.109	745.447	529.034
hsa-miR-132	601	272	190	218	375	223	109	210	200.689	110.117	192	71.2288	153.179	129.489	104.577	105.437
hsa-miR-132*	200	142	32	79	104	121	25	43	68.1194	58.4432	34	27.0875	43.927	71.1757	25.5268	23.1799
hsa-miR-1321	0	0	0	0	0	1	0	0	2	2	2	2	2	2.5717	2	2
hsa-miR-1322	0	0	0	0	0	0	0	0	2	2	2	2	2	2	2	2
hsa-miR-1323	34479	109913	28285	176675	80311	70959	16808	84218	11400.7	43691	28287	56107.5	32378.9	40569.3	15819.5	41484
hsa-miR-1324	0	0	0	0	0	0	0	0	2	2	2	2	2	2	2	2
hsa-miR-133a	11	26	19	47	4	17	5	30	5.63657	12.3347	21	16.9255	3.61258	11.7189	6.70536	16.7766
hsa-miR-133b	0	1	3	4	0	0	0	1	2	2.39749	5	3.27025	2	2	2	2.49255
hsa-miR-134	0	0	0	0	0	0	0	0	2	2	2	2	2	2	2	2
hsa-miR-135a	37	2	7	11	65	17	12	37	14.2321	2.79497	9	5.4932	28.2044	11.7189	13.2929	20.2245
hsa-miR-135a*	0	0	0	0	0	0	0	0	2	2	2	2	2	2	2	2
hsa-miR-135b	14301	613	2875	5976	10099	879	2818	9200	4729.87	245.66	2877	1899.76	4073.35	504.525	2653.94	4533.51
hsa-miR-135b*	90	158	98	84	164	208	68	99	31.7538	64.803	100	28.6753	68.1157	120.914	65.9929	50.7629
hsa-miR-136	0	0	0	0	0	0	0	0	2	2	2	2	2	2	2	2
hsa-miR-136*	0	0	0	0	0	0	0	0	2	2	2	2	2	2	2	2
hsa-miR-137	0	0	0	0	0	0	0	0	2	2	2	2	2	2	2	2
hsa-miR-138	75	319	82	153	57	128	63	79	26.7948	128.798	84	50.5872	24.9792	75.1776	61.2875	40.9118
hsa-miR-138-1*	7	16	4	17	8	16	4	8	4.31418	8.3598	6	7.39858	5.22515	11.1472	5.76429	5.94044
hsa-miR-138-2*	0	0	0	0	0	0	0	0	2	2	2	2	2	2	2	2
hsa-miR-139-3p	0	0	0	0	0	0	0	3	2	2	2	2	2	2	2	3.47766
hsa-miR-139-5p	2	4	6	11	10	4	9	15	2.66119	3.58995	8	5.4932	6.03144	4.2868	10.4696	9.38832
hsa-miR-140-3p	2175	3602	1025	1443	1602	1961	1145	1058	721.049	1433.75	1027	460.244	647.837	1123.1	1079.53	523.123
hsa-miR-140-5p	144	172	155	427	197	110	248	366	49.606	70.3678	157	137.6	81.4194	64.887	235.386	182.275
hsa-miR-141	51734	112199	22497	40404	40572	60008	25689	26620	17105.1	44599.7	22499	12832.8	16358.4	34308.6	24177.2	13113.8
hsa-miR-141*	1934	1316	501	994	926	558	337	599	641.375	525.093	503	317.658	375.312	321.009	319.141	297.04
hsa-miR-142-3p	8	2	4	5	8	2	8	6	4.64478	2.79497	6	3.58782	5.22515	3.1434	9.52857	4.95533
hsa-miR-142-5p	1	3	0	1	0	2	1	0	2.3306	3.19246	2	2.31756	2	3.1434	2.94107	2
hsa-miR-143	1596	2344	55	1014	865	1250	70	765	529.633	933.71	57	324.009	350.72	716.625	67.875	378.805
hsa-miR-143*	3	16	0	7	0	16	4	5	2.99179	8.3598	2	4.22294	2	11.1472	5.76429	4.46277
hsa-miR-144	8	62	27	287	40	71	41	154	4.64478	26.6442	29	93.1407	18.1258	42.5907	40.5839	77.8535
hsa-miR-144*	33	14	21	19	32	11	25	25	12.9097	7.56482	23	8.03371	14.9006	8.2887	25.5268	14.3139
hsa-miR-145	44	47	19	319	98	46	52	182	16.5463	20.6819	21	103.303	41.5081	28.2982	50.9357	91.645
hsa-miR-145*	9	49	2	6	5	27	2	8	4.97538	21.4769	4	3.90538	4.01572	17.4359	3.88214	5.94044
hsa-miR-1468	8	1	0	1	0	0	3	2	4.64478	2.39749	2	2.31756	2	2	4.82321	2.98511
hsa-miR-1469	0	0	0	0	0	0	0	0	2	2	2	2	2	2	2	2
hsa-miR-146a	6	2	3	3	6	6	3	4	3.98358	2.79497	5	2.95269	4.41887	5.4302	4.82321	3.97022
hsa-miR-146a*	0	0	0	0	0	0	0	0	2	2	2	2	2	2	2	2
hsa-miR-146b-3p	13	22	1	3	27	34	4	4	6.29776	10.7447	3	2.95269	12.8849	21.4378	5.76429	3.97022
hsa-miR-146b-5p	1410	1302	472	661	2662	1891	690	1039	468.142	519.528	474	211.909	1075.17	1083.09	651.339	513.765
hsa-miR-147	0	0	0	0	0	1	1	0	2	2	2	2	2	2.5717	2.94107	2
hsa-miR-1470	0	0	0	0	0	0	0	0	2	2	2	2	2	2	2	2
hsa-miR-1471	0	0	0	0	0	0	0	0	2	2	2	2	2	2	2	2
hsa-miR-147b	17	11	12	35	76	54	31	64	7.62015	6.37236	14	13.1147	32.639	32.8718	31.1732	33.5235
hsa-miR-148a	17060	20226	5284	9925	11594	13293	14512	11560	5641.99	8041.58	5286	3153.82	4676.05	7601.61	13658.8	5695.93
hsa-miR-148a*	692	1452	455	556	894	2068	572	723	230.773	579.152	457	178.565	362.411	1184.28	540.293	358.117
hsa-miR-148b	4313	6627	1875	3790	3180	3385	3645	3070	1427.87	2636.15	1877	1205.57	1284	1937.21	3432.21	1514.14
hsa-miR-148b*	125	470	72	222	290	661	100	193	43.3247	188.819	74	72.4991	118.912	379.894	96.1072	97.0631
hsa-miR-149	155	334	168	879	368	337	252	1014	53.2426	134.761	170	281.138	150.357	194.663	239.15	501.451
hsa-miR-149*	1	4	0	1	4	2	1	1	2.3306	3.58995	2	2.31756	3.61258	3.1434	2.94107	2.49255
hsa-miR-150	2	9	1	1	3	7	0	3	2.66119	5.57739	3	2.31756	3.20943	6.0019	2	3.47766
hsa-miR-150*	0	0	0	0	0	0	0	0	2	2	2	2	2	2	2	2
hsa-miR-151-3p	3317	5129	1540	1924	1547	2011	1973	1604	1098.59	2040.71	1542	612.992	625.664	1151.69	1858.73	792.058
hsa-miR-151-5p	1974	3586	805	1917	1689	1749	518	1231	654.599	1427.39	807	610.769	682.911	1001.9	489.475	608.335
hsa-miR-152	16	21	13	3	13	7	10	3	7.28956	10.3472	15	2.95269	7.24088	6.0019	11.4107	3.47766
hsa-miR-153	10	0	1	6	9	3	0	3	5.30597	2	3	3.90538	5.6283	3.7151	2	3.47766
hsa-miR-1537	6	6	4	19	3	12	3	15	3.98358	4.38492	6	8.03371	3.20943	8.8604	4.82321	9.38832
hsa-miR-1538	0	0	0	0	0	0	1	0	2	2	2	2	2	2	2.94107	2
hsa-miR-1539	0	0	0	0	0	0	0	0	2	2	2	2	2	2	2	2
hsa-miR-154	0	0	0	0	0	0	0	0	2	2	2	2	2	2	2	2
hsa-miR-154*	0	0	0	1	0	0	0	0	2	2	2	2.31756	2	2	2	2
hsa-miR-155	5	6	0	1	0	0	0	0	3.65299	4.38492	2	2.31756	2	2	2	2
hsa-miR-155*	0	0	0	0	0	0	0	0	2	2	2	2	2	2	2	2
hsa-miR-15a	2958	577	1942	12744	4319	418	1661	5366	979.907	231.35	1944	4049.03	1743.18	240.971	1565.12	2645.05
hsa-miR-15a*	9	12	13	71	9	3	8	38	4.97538	6.76985	15	24.547	5.6283	3.7151	9.52857	20.7171
hsa-miR-15b	2995	455	522	11643	5685	424	433	6564	992.139	182.857	524	3699.39	2293.88	244.401	409.484	3235.13
hsa-miR-15b*	87	151	80	292	170	156	126	364	30.762	62.0206	82	94.7285	70.5345	91.1852	120.575	181.29
hsa-miR-16	12014	7630	3668	36416	15892	4607	4501	15163	3973.8	3034.83	3670	11566.4	6408.77	2635.82	4237.76	7470.61
hsa-miR-16-1*	30	37	14	15	18	17	27	17	11.9179	16.707	16	6.76345	9.2566	11.7189	27.4089	10.3734
hsa-miR-16-2*	368	929	125	381	335	572	145	263	123.66	371.266	127	122.992	137.053	329.013	138.455	131.542
hsa-miR-17	4170	11368	8652	28656	6138	6544	14284	19878	1380.59	4520.64	8654	9102.1	2476.5	3743.21	13444.3	9793.01
hsa-miR-17*	2019	607	655	8427	4141	781	689	4959	669.476	243.275	657	2678.11	1671.42	448.498	650.398	2444.58
hsa-miR-181a	60056	77365	11481	25309	39366	52387	7847	18789	19856.3	30753.6	11483	8039.21	15872.2	29951.7	7386.59	9256.61
hsa-miR-181a*	1	4	0	1	5	14	2	2	2.3306	3.58995	2	2.31756	4.01572	10.0038	3.88214	2.98511
hsa-miR-181a-2*	4537	3573	1677	2155	2631	1852	1281	1341	1501.92	1422.22	1679	686.349	1062.67	1060.79	1207.51	662.516
hsa-miR-181b	13942	18472	2900	9014	9525	12518	2971	7797	4611.19	7344.39	2902	2864.52	3841.95	7158.54	2797.92	3842.45
hsa-miR-181c	428	700	117	310	294	755	161	328	143.496	280.241	119	100.445	120.524	433.634	153.513	163.558
hsa-miR-181c*	57	46	30	39	24	35	16	31	20.844	20.2844	32	14.385	11.6755	22.0095	17.0571	17.2692
hsa-miR-181d	92	192	25	79	109	219	84	110	32.4149	78.3176	27	27.0875	45.9427	127.202	81.05	56.181
hsa-miR-182	29827	40334	6777	14432	25225	19857	5040	13037	9862.72	16034.3	6779	4585.08	10171.3	11354.3	4745	6423.44
hsa-miR-182*	38	121	27	49	82	111	28	40	14.5627	50.096	29	17.5606	35.0578	65.4587	28.35	21.7022
hsa-miR-1825	0	0	0	0	0	0	0	0	2	2	2	2	2	2	2	2
hsa-miR-1826	20	21	15	24	19	19	12	20	8.61194	10.3472	17	9.62152	9.65974	12.8623	13.2929	11.8511
hsa-miR-1827	0	0	0	0	0	0	0	0	2	2	2	2	2	2	2	2
hsa-miR-183	18613	32365	9148	12132	16120	20422	4966	12039	6155.41	12866.7	9150	3854.68	6500.69	11677.3	4675.36	5931.87
hsa-miR-183*	280	208	300	806	658	190	149	539	94.5672	84.6774	302	257.956	267.269	110.623	142.22	267.487
hsa-miR-184	3	19	2	6	11	15	2	5	2.99179	9.55226	4	3.90538	6.43459	10.5755	3.88214	4.46277
hsa-miR-185	915	954	738	1913	1533	991	352	1317	304.496	381.203	740	609.499	620.02	568.555	333.257	650.695
hsa-miR-185*	26	80	17	19	18	21	12	30	10.5955	33.799	19	8.03371	9.2566	14.0057	13.2929	16.7766
hsa-miR-186	20716	26345	3921	13097	15580	16985	4021	10163	6850.65	10473.8	3923	4161.13	6282.99	9712.33	3786.05	5007.84
hsa-miR-186*	20	10	152	226	48	32	118	119	8.61194	5.97487	154	73.7693	21.3509	20.2944	113.046	60.614
hsa-miR-187	16	22	10	1	17	8	4	7	7.28956	10.7447	12	2.31756	8.85345	6.5736	5.76429	5.44788
hsa-miR-187*	4	1	0	0	0	0	0	0	3.32239	2.39749	2	2	2	2	2	2
hsa-miR-188-3p	9	7	13	52	6	2	7	45	4.97538	4.78241	15	18.5133	4.41887	3.1434	8.5875	24.165
hsa-miR-188-5p	275	223	476	1793	340	135	312	1259	92.9142	90.6397	478	571.391	139.069	79.1795	295.614	622.127
hsa-miR-18a	4193	5465	6750	15270	5576	6474	6467	13046	1388.19	2174.27	6752	4851.19	2249.93	3703.19	6087.91	6427.87
hsa-miR-18a*	57	316	56	356	90	318	98	232	20.844	127.606	58	115.053	38.283	183.801	94.225	116.273
hsa-miR-18b	37	23	31	119	43	20	27	91	14.2321	11.1422	33	39.7901	19.3352	13.434	27.4089	46.8225
hsa-miR-18b*	0	0	0	0	0	0	0	0	2	2	2	2	2	2	2	2
hsa-miR-190	2520	12587	2418	6861	3520	8022	1454	4675	835.105	5005.17	2420	2180.8	1421.07	4588.18	1370.32	2304.69
hsa-miR-1908	0	0	0	1	0	0	0	0	2	2	2	2.31756	2	2	2	2
hsa-miR-1909	0	0	0	0	0	0	1	2	2	2	2	2	2	2	2.94107	2.98511
hsa-miR-1909*	0	1	0	2	0	1	0	2	2	2.39749	2	2.63513	2	2.5717	2	2.98511
hsa-miR-190b	10	16	3	5	19	12	1	6	5.30597	8.3598	5	3.58782	9.65974	8.8604	2.94107	4.95533
hsa-miR-191	13331	30782	14210	19845	11322	12519	4683	9436	4409.19	12237.5	14212	6304.05	4566.4	7159.12	4409.04	4649.75
hsa-miR-191*	44	54	49	120	25	17	33	41	16.5463	23.4643	51	40.1076	12.0786	11.7189	33.0554	22.1948
hsa-miR-1910	2	8	3	2	4	8	12	10	2.66119	5.1799	5	2.63513	3.61258	6.5736	13.2929	6.92555
hsa-miR-1911	0	0	0	0	0	0	0	0	2	2	2	2	2	2	2	2
hsa-miR-1911*	0	0	0	0	0	0	0	0	2	2	2	2	2	2	2	2
hsa-miR-1912	0	0	0	0	0	0	0	0	2	2	2	2	2	2	2	2
hsa-miR-1913	0	0	0	0	0	0	0	0	2	2	2	2	2	2	2	2
hsa-miR-1914	0	0	0	0	0	0	0	0	2	2	2	2	2	2	2	2
hsa-miR-1914*	0	2	1	3	0	0	0	0	2	2.79497	3	2.95269	2	2	2	2
hsa-miR-1915	0	0	0	0	0	0	0	2	2	2	2	2	2	2	2	2.98511
hsa-miR-1915*	1	0	0	0	1	0	1	0	2.3306	2	2	2	2.40314	2	2.94107	2
hsa-miR-192	127	188	59	88	94	130	59	88	43.9859	76.7276	61	29.9456	39.8956	76.321	57.5232	45.3448
hsa-miR-192*	0	0	0	1	0	0	0	2	2	2	2	2.31756	2	2	2	2.98511
hsa-miR-193a-3p	154	126	154	1256	323	176	292	667	52.912	52.0834	156	400.86	132.216	102.619	276.793	330.534
hsa-miR-193a-5p	370	175	142	122	253	96	47	134	124.321	71.5603	144	40.7427	103.995	56.8832	46.2304	68.0024
hsa-miR-193b	2748	24581	1584	11160	5470	24111	1440	6608	910.481	9772.64	1586	3546.01	2207.2	13786.3	1357.14	3256.8
hsa-miR-193b*	257	236	74	89	155	162	45	102	86.9635	95.807	76	30.2631	64.4874	94.6154	44.3482	52.2406
hsa-miR-194	79	86	22	61	72	68	56	50	28.1172	36.1839	24	21.3714	31.0264	40.8756	54.7	26.6277
hsa-miR-194*	0	1	0	0	0	0	0	0	2	2.39749	2	2	2	2	2	2
hsa-miR-195	213	120	154	1023	469	89	141	455	72.4172	49.6985	156	326.867	191.075	52.8813	134.691	226.112
hsa-miR-195*	0	0	0	0	0	0	0	0	2	2	2	2	2	2	2	2
hsa-miR-196a	970	1056	330	571	316	530	127	273	322.679	421.747	332	183.329	129.394	305.001	121.516	136.467
hsa-miR-196a*	8	21	18	23	8	14	8	10	4.64478	10.3472	20	9.30396	5.22515	10.0038	9.52857	6.92555
hsa-miR-196b	69	78	22	43	52	100	84	60	24.8112	33.004	24	15.6552	22.9635	59.17	81.05	31.5533
hsa-miR-196b*	0	0	0	0	0	0	1	0	2	2	2	2	2	2	2.94107	2
hsa-miR-197	168	271	208	1149	329	116	138	645	57.5403	109.719	210	366.88	134.634	68.3172	131.868	319.698
hsa-miR-1972	0	0	0	0	0	0	0	0	2	2	2	2	2	2	2	2
hsa-miR-1973	0	0	0	0	0	0	0	0	2	2	2	2	2	2	2	2
hsa-miR-1974	26	52	11	20	20	63	8	38	10.5955	22.6693	13	8.35127	10.0629	38.0171	9.52857	20.7171
hsa-miR-1975	263	249	256	1007	87	53	48	219	88.9471	100.974	258	321.786	37.0736	32.3001	47.1714	109.87
hsa-miR-1976	0	0	0	0	0	0	0	0	2	2	2	2	2	2	2	2
hsa-miR-1977	40	86	20	40	29	99	34	66	15.2239	36.1839	22	14.7025	13.6912	58.5983	33.9964	34.5086
hsa-miR-1978	31	11	11	140	39	19	39	178	12.2485	6.37236	13	46.4589	17.7226	12.8623	38.7018	89.6748
hsa-miR-1979	12	27	5	12	11	31	12	33	5.96717	12.7322	7	5.81076	6.43459	19.7227	13.2929	18.2543
hsa-miR-198	0	0	0	0	0	0	0	0	2	2	2	2	2	2	2	2
hsa-miR-199a-3p	6	14	1	2	11	9	1	4	3.98358	7.56482	3	2.63513	6.43459	7.1453	2.94107	3.97022
hsa-miR-199a-5p	0	2	0	3	0	0	0	2	2	2.79497	2	2.95269	2	2	2	2.98511
hsa-miR-199b-3p	3	7	1	1	5	4	0	2	2.99179	4.78241	3	2.31756	4.01572	4.2868	2	2.98511
hsa-miR-199b-5p	18	21	8	11	9	7	9	6	7.95075	10.3472	10	5.4932	5.6283	6.0019	10.4696	4.95533
hsa-miR-19a	9250	7519	4523	13797	11933	8332	8890	13871	3060.02	2990.71	4525	4383.42	4812.72	4765.41	8368.13	6834.23
hsa-miR-19a*	12	9	5	51	18	2	10	47	5.96717	5.57739	7	18.1957	9.2566	3.1434	11.4107	25.1501
hsa-miR-19b	23720	15058	11311	28270	24791	13589	20482	23121	7843.77	5987.36	11313	8979.52	9996.35	7770.83	19277	11390.4
hsa-miR-19b-1*	73	63	47	657	93	32	82	251	26.1336	27.0417	49	210.639	39.4924	20.2944	79.1679	125.631
hsa-miR-19b-2*	0	0	0	0	0	0	0	0	2	2	2	2	2	2	2	2
hsa-miR-200a	18624	37541	5981	12038	13444	29932	5533	11402	6159.04	14924.1	5983	3824.83	5421.87	17114.1	5208.95	5618.11
hsa-miR-200a*	373	290	173	136	116	95	67	115	125.313	117.271	175	45.1886	48.7647	56.3115	65.0518	58.6438
hsa-miR-200b	16979	35340	7288	13807	13419	24422	8799	11447	5615.21	14049.2	7290	4386.6	5411.79	13964.1	8282.49	5640.28
hsa-miR-200b*	617	724	226	254	266	333	66	180	205.979	289.781	228	82.6611	109.236	192.376	64.1107	90.6599
hsa-miR-200c	74265	96388	27480	38857	48502	60540	16546	30437	24553.8	38315	27482	12341.6	19555.3	34612.7	15573	14993.9
hsa-miR-200c*	63	32	32	78	66	8	23	41	22.8276	14.7196	34	26.77	28.6075	6.5736	23.6446	22.1948
hsa-miR-202	0	0	0	1	5	4	0	1	2	2	2	2.31756	4.01572	4.2868	2	2.49255
hsa-miR-202*	0	0	0	7	5	6	8	19	2	2	2	4.22294	4.01572	5.4302	9.52857	11.3585
hsa-miR-203	20644	47903	8146	20377	14745	39256	5546	13105	6826.85	19042.8	8148	6472.99	5946.36	22444.7	5221.18	6456.93
hsa-miR-204	30	7	3	4	14	6	1	1	11.9179	4.78241	5	3.27025	7.64402	5.4302	2.94107	2.49255
hsa-miR-205	508	218	134	152	303	169	118	158	169.943	88.6522	136	50.2696	124.153	98.6173	113.046	79.8237
hsa-miR-205*	1	1	1	2	3	7	1	0	2.3306	2.39749	3	2.63513	3.20943	6.0019	2.94107	2
hsa-miR-2052	0	0	0	0	0	0	0	0	2	2	2	2	2	2	2	2
hsa-miR-2053	0	0	0	0	0	0	0	0	2	2	2	2	2	2	2	2
hsa-miR-2054	0	0	0	0	0	0	0	0	2	2	2	2	2	2	2	2
hsa-miR-206	0	2	0	0	0	0	0	0	2	2.79497	2	2	2	2	2	2
hsa-miR-208a	0	0	0	1	5	8	33	53	2	2	2	2.31756	4.01572	6.5736	33.0554	28.1054
hsa-miR-208b	0	0	0	1	0	0	0	0	2	2	2	2.31756	2	2	2	2
hsa-miR-20a	28408	49956	38168	89879	47520	47528	27328	59012	9393.61	19858.9	38170	28544.3	19159.4	27173.8	25719.6	29068.7
hsa-miR-20a*	182	165	33	405	177	145	221	130	62.1687	67.5854	35	130.613	73.3565	84.8965	209.977	66.0321
hsa-miR-20b	25	55	35	97	55	53	37	72	10.2649	23.8618	37	32.8037	24.1729	32.3001	36.8197	37.464
hsa-miR-20b*	0	0	0	0	0	0	0	0	2	2	2	2	2	2	2	2
hsa-miR-21	516210	656004	231288	323995	202240	270938	130594	170835	170660	260755	231290	102891	81533.9	154897	122900	84147.6
hsa-miR-21*	2751	1690	1062	1133	499	245	301	548	911.473	673.754	1064	361.799	203.169	142.067	285.263	271.92
hsa-miR-210	1718	2679	2250	2488	1650	1570	1082	3038	569.966	1066.87	2252	792.098	667.188	899.569	1020.24	1498.38
hsa-miR-211	2	1	1	0	0	1	0	0	2.66119	2.39749	3	2	2	2.5717	2	2
hsa-miR-2110	35	5	11	54	33	4	1	55	13.5709	3.98744	13	19.1484	15.3038	4.2868	2.94107	29.0905
hsa-miR-2113	0	0	0	0	0	0	0	0	2	2	2	2	2	2	2	2
hsa-miR-212	8	11	2	9	10	4	3	12	4.64478	6.37236	4	4.85807	6.03144	4.2868	4.82321	7.91066
hsa-miR-214	0	0	0	0	0	0	0	0	2	2	2	2	2	2	2	2
hsa-miR-214*	0	0	0	0	0	0	0	0	2	2	2	2	2	2	2	2
hsa-miR-215	4	10	3	5	3	4	7	2	3.32239	5.97487	5	3.58782	3.20943	4.2868	8.5875	2.98511
hsa-miR-216a	0	0	0	0	0	0	0	0	2	2	2	2	2	2	2	2
hsa-miR-216b	0	0	0	0	0	0	0	0	2	2	2	2	2	2	2	2
hsa-miR-217	0	2	0	0	0	0	0	0	2	2.79497	2	2	2	2	2	2
hsa-miR-218	7	65	16	60	27	40	15	40	4.31418	27.8367	18	21.0538	12.8849	24.868	16.1161	21.7022
hsa-miR-218-1*	0	0	0	1	0	0	0	0	2	2	2	2.31756	2	2	2	2
hsa-miR-218-2*	0	0	0	0	0	0	0	0	2	2	2	2	2	2	2	2
hsa-miR-219-1-3p	1	2	0	1	0	0	1	1	2.3306	2.79497	2	2.31756	2	2	2.94107	2.49255
hsa-miR-219-2-3p	0	0	0	0	0	0	0	0	2	2	2	2	2	2	2	2
hsa-miR-219-5p	20	36	12	21	19	27	14	18	8.61194	16.3095	14	8.66883	9.65974	17.4359	15.175	10.866
hsa-miR-22	2421	9998	1287	27096	7379	15453	1279	19279	802.376	3976.08	1289	8606.7	2976.8	8836.48	1205.63	9497.97
hsa-miR-22*	56	62	58	178	121	42	69	177	20.5134	26.6442	60	58.5263	50.7805	26.0114	66.9339	89.1822
hsa-miR-220a	0	0	0	0	0	0	0	0	2	2	2	2	2	2	2	2
hsa-miR-220b	0	0	0	0	0	0	0	0	2	2	2	2	2	2	2	2
hsa-miR-220c	0	0	0	0	0	0	0	0	2	2	2	2	2	2	2	2
hsa-miR-221	774	1606	345	559	385	640	467	262	257.882	640.365	347	179.518	157.211	367.888	441.48	131.049
hsa-miR-221*	15	41	3	56	3	8	2	18	6.95896	18.297	5	19.7836	3.20943	6.5736	3.88214	10.866
hsa-miR-222	500	425	445	1212	332	200	494	555	167.299	170.932	447	386.887	135.844	116.34	466.889	275.368
hsa-miR-222*	4	2	2	9	4	0	4	2	3.32239	2.79497	4	4.85807	3.61258	2	5.76429	2.98511
hsa-miR-223	2	2	1	0	0	0	0	0	2.66119	2.79497	3	2	2	2	2	2
hsa-miR-223*	0	0	0	0	0	0	0	0	2	2	2	2	2	2	2	2
hsa-miR-224	249	128	49	81	97	71	35	64	84.3187	52.8784	51	27.7226	41.105	42.5907	34.9375	33.5235
hsa-miR-224*	3	2	0	7	7	3	1	0	2.99179	2.79497	2	4.22294	4.82201	3.7151	2.94107	2
hsa-miR-23a	8760	14206	4332	6938	20709	24977	8778	10799	2898.03	5648.7	4334	2205.26	8350.71	14281.4	8262.73	5321.1
hsa-miR-23a*	0	0	0	9	105	113	14	53	2	2	2	4.85807	44.3301	66.6021	15.175	28.1054
hsa-miR-23b	15720	34811	11612	15947	12471	17295	7268	7504	5198.99	13838.9	11614	5066.18	5029.61	9889.56	6841.71	3698.13
hsa-miR-23b*	16	49	8	38	17	26	0	5	7.28956	21.4769	10	14.0674	8.85345	16.8642	2	4.46277
hsa-miR-24	4444	6357	5234	43304	13688	8720	5702	50929	1471.17	2528.83	5236	13753.8	5520.24	4987.23	5367.99	25087.3
hsa-miR-24-1*	55	20	13	95	60	14	22	26	20.1828	9.94975	15	32.1685	26.1887	10.0038	22.7036	14.8064
hsa-miR-24-2*	37	185	37	132	205	512	97	167	14.2321	75.5352	39	43.9184	84.6446	294.711	93.284	84.2567
hsa-miR-25	4782	3993	1873	2670	2448	2192	2977	2402	1582.92	1589.17	1875	849.894	988.897	1255.17	2803.57	1185.12
hsa-miR-25*	8	12	3	12	19	22	2	7	4.64478	6.76985	5	5.81076	9.65974	14.5774	3.88214	5.44788
hsa-miR-26a	67455	21467	19184	106824	95890	12348	17050	55084	22302.4	8534.86	19186	33925.4	38659.5	7061.35	16047.3	27133.9
hsa-miR-26a-1*	71	110	31	89	25	22	23	32	25.4724	45.7236	33	30.2631	12.0786	14.5774	23.6446	17.7618
hsa-miR-26a-2*	75	97	24	75	31	41	41	70	26.7948	40.5563	26	25.8173	14.4975	25.4397	40.5839	36.4788
hsa-miR-26b	5029	8542	2375	21715	10331	6770	4806	14751	1664.57	3397.34	2377	6897.89	4166.88	3872.41	4524.79	7267.68
hsa-miR-26b*	50	337	41	112	59	121	38	107	18.5299	135.953	43	37.5671	25.7855	71.1757	37.7607	54.7034
hsa-miR-27a	2763	3236	1703	4578	3862	3030	9285	5966	915.44	1288.27	1705	1455.81	1558.94	1734.25	8739.85	2940.58
hsa-miR-27a*	142	466	113	95	356	876	333	270	48.9448	187.229	115	32.1685	145.519	502.809	315.377	134.99
hsa-miR-27b	14670	22926	10511	15914	8631	8188	9957	7978	4851.86	9114.79	10513	5055.71	3481.54	4683.08	9372.25	3931.6
hsa-miR-27b*	20	184	85	279	21	73	45	91	8.61194	75.1377	87	90.6002	10.466	43.7341	44.3482	46.8225
hsa-miR-28-3p	454	834	232	368	154	383	242	256	152.091	333.504	234	118.863	64.0842	220.961	229.739	128.094
hsa-miR-28-5p	587	1655	835	2403	1561	1657	518	1179	196.061	659.842	837	765.105	631.308	949.307	489.475	582.722
hsa-miR-296-3p	12	8	4	13	11	4	2	1	5.96717	5.1799	6	6.12833	6.43459	4.2868	3.88214	2.49255
hsa-miR-296-5p	0	0	0	0	0	1	0	1	2	2	2	2	2	2.5717	2	2.49255
hsa-miR-297	0	0	0	0	0	0	0	0	2	2	2	2	2	2	2	2
hsa-miR-298	0	0	0	0	0	0	0	0	2	2	2	2	2	2	2	2
hsa-miR-299-3p	0	0	0	0	0	0	0	0	2	2	2	2	2	2	2	2
hsa-miR-299-5p	0	0	0	0	0	0	0	0	2	2	2	2	2	2	2	2
hsa-miR-29a	504	802	427	945	1015	1288	767	1114	168.621	320.785	429	302.097	411.191	738.35	723.802	550.706
hsa-miR-29a*	18	13	15	47	73	23	54	64	7.95075	7.16734	17	16.9255	31.4295	15.1491	52.8179	33.5235
hsa-miR-29b	2343	2446	3524	16934	6601	2773	6014	13831	776.589	974.254	3526	5379.62	2663.16	1587.32	5661.6	6814.53
hsa-miR-29b-1*	14	28	5	10	16	32	8	8	6.62836	13.1296	7	5.17563	8.45031	20.2944	9.52857	5.94044
hsa-miR-29b-2*	180	273	91	131	93	270	62	106	61.5075	110.514	93	43.6008	39.4924	156.359	60.3464	54.2108
hsa-miR-29c	1361	1623	1227	5402	3137	2162	1814	4668	451.943	647.122	1229	1717.48	1266.66	1238.02	1709.1	2301.25
hsa-miR-29c*	294	362	86	249	250	306	113	185	99.1956	145.89	88	81.0733	102.786	176.94	108.341	93.1227
hsa-miR-300	0	0	0	0	0	0	0	0	2	2	2	2	2	2	2	2
hsa-miR-301a	1557	2775	786	7226	2869	1553	3289	7002	516.74	1105.03	788	2296.71	1158.62	889.851	3097.18	3450.87
hsa-miR-301b	323	874	857	4635	693	442	1755	3231	108.783	349.404	859	1473.91	281.379	254.692	1653.58	1593.44
hsa-miR-302a	0	0	0	0	0	0	0	0	2	2	2	2	2	2	2	2
hsa-miR-302a*	0	0	0	0	0	0	0	0	2	2	2	2	2	2	2	2
hsa-miR-302b	0	0	0	0	0	0	0	0	2	2	2	2	2	2	2	2
hsa-miR-302b*	0	0	0	0	0	0	0	0	2	2	2	2	2	2	2	2
hsa-miR-302c	0	0	0	0	0	0	0	0	2	2	2	2	2	2	2	2
hsa-miR-302c*	0	0	0	0	0	0	0	0	2	2	2	2	2	2	2	2
hsa-miR-302d	0	0	0	0	0	0	0	0	2	2	2	2	2	2	2	2
hsa-miR-302d*	0	0	0	0	0	0	0	0	2	2	2	2	2	2	2	2
hsa-miR-302e	0	0	0	0	0	0	0	0	2	2	2	2	2	2	2	2
hsa-miR-302f	0	0	0	0	0	0	0	0	2	2	2	2	2	2	2	2
hsa-miR-30a	1221	857	523	640	701	570	482	618	405.659	342.647	525	205.241	284.604	327.869	455.597	306.399
hsa-miR-30a*	55	34	26	21	10	18	16	20	20.1828	15.5146	28	8.66883	6.03144	12.2906	17.0571	11.8511
hsa-miR-30b	4122	2252	889	11360	9015	2221	2630	10713	1364.72	897.141	891	3609.52	3636.35	1271.75	2477.02	5278.74
hsa-miR-30b*	57	55	71	114	41	33	51	85	20.844	23.8618	73	38.2022	18.5289	20.8661	49.9947	43.8672
hsa-miR-30c	5660	15321	2605	15732	11320	11254	6206	12202	1873.18	6091.9	2607	4997.91	4565.59	6435.91	5842.29	6012.16
hsa-miR-30c-1*	66	81	77	144	51	27	61	72	23.8194	34.1965	79	47.7291	22.5604	17.4359	59.4054	37.464
hsa-miR-30c-2*	3	9	6	4	2	2	4	4	2.99179	5.57739	8	3.27025	2.80629	3.1434	5.76429	3.97022
hsa-miR-30d	52279	30874	24005	29157	32548	20204	20693	28675	17285.3	12274	24007	9261.2	13123.5	11552.6	19475.6	14126
hsa-miR-30d*	220	91	73	153	127	37	141	101	74.7314	38.1713	75	50.5872	53.1993	23.1529	134.691	51.748
hsa-miR-30e	40438	29142	19387	32834	23893	17121	16724	21126	13370.7	11585.6	19389	10428.9	9634.33	9790.08	15740.5	10407.7
hsa-miR-30e*	1546	1249	624	1013	311	455	1045	489	513.103	498.462	626	323.692	127.378	262.124	985.42	242.859
hsa-miR-31	79	95	39	2198	106	64	31	510	28.1172	39.7613	41	700.005	44.7333	38.5888	31.1732	253.203
hsa-miR-31*	17	17	9	156	15	14	11	64	7.62015	8.75728	11	51.5399	8.04716	10.0038	12.3518	33.5235
hsa-miR-32	2265	3418	2684	20277	3477	2161	3167	10668	750.803	1360.61	2686	6441.23	1403.73	1237.44	2982.37	5256.58
hsa-miR-32*	124	217	73	151	62	97	86	67	42.9941	88.2547	75	49.9521	26.9949	57.4549	82.9322	35.0012
hsa-miR-320a	14150	7542	2793	16524	13647	6377	932	11631	4679.95	2999.85	2795	5249.42	5503.71	3647.73	879.079	5730.91
hsa-miR-320b	225	214	107	556	477	297	92	533	76.3844	87.0623	109	178.565	194.3	171.795	88.5786	264.532
hsa-miR-320c	75	61	38	149	130	99	22	118	26.7948	26.2467	40	49.317	54.4088	58.5983	22.7036	60.1215
hsa-miR-320d	65	45	20	63	87	60	8	59	23.4888	19.8869	22	22.0065	37.0736	36.302	9.52857	31.0607
hsa-miR-323-3p	0	0	0	0	0	0	0	0	2	2	2	2	2	2	2	2
hsa-miR-323-5p	0	0	0	0	0	0	0	0	2	2	2	2	2	2	2	2
hsa-miR-324-3p	20	93	34	181	23	38	38	158	8.61194	38.9663	36	59.479	11.2723	23.7246	37.7607	79.8237
hsa-miR-324-5p	289	363	331	807	366	214	305	738	97.5426	146.288	333	258.274	149.551	124.344	289.027	365.506
hsa-miR-325	0	0	0	0	0	0	0	0	2	2	2	2	2	2	2	2
hsa-miR-326	12	14	66	282	12	5	24	89	5.96717	7.56482	68	91.5529	6.83773	4.8585	24.5857	45.8374
hsa-miR-328	4	22	6	8	1	7	3	9	3.32239	10.7447	8	4.54051	2.40314	6.0019	4.82321	6.43299
hsa-miR-329	0	0	0	0	0	0	0	0	2	2	2	2	2	2	2	2
hsa-miR-330-3p	182	85	79	298	295	116	55	275	62.1687	35.7864	81	96.6339	120.928	68.3172	53.7589	137.453
hsa-miR-330-5p	47	62	69	118	68	53	164	176	17.5381	26.6442	71	39.4725	29.4138	32.3001	156.336	88.6897
hsa-miR-331-3p	191	318	146	609	469	413	273	425	65.1441	128.401	148	195.396	191.075	238.112	258.913	211.336
hsa-miR-331-5p	73	86	53	81	70	50	55	78	26.1336	36.1839	55	27.7226	30.2201	30.585	53.7589	40.4193
hsa-miR-335	9	0	6	10	15	0	0	1	4.97538	2	8	5.17563	8.04716	2	2	2.49255
hsa-miR-335*	42	18	2	10	9	7	4	8	15.8851	9.15477	4	5.17563	5.6283	6.0019	5.76429	5.94044
hsa-miR-337-3p	0	0	0	0	0	0	0	0	2	2	2	2	2	2	2	2
hsa-miR-337-5p	0	0	0	0	0	0	0	0	2	2	2	2	2	2	2	2
hsa-miR-338-3p	8	0	4	2	1	1	0	3	4.64478	2	6	2.63513	2.40314	2.5717	2	3.47766
hsa-miR-338-5p	0	0	0	1	0	1	0	0	2	2	2	2.31756	2	2.5717	2	2
hsa-miR-339-3p	150	476	417	1000	233	175	268	711	51.5896	191.204	419	319.563	95.9326	102.048	254.207	352.207
hsa-miR-339-5p	709	3045	581	1698	911	1631	600	1501	236.393	1212.35	583	541.223	369.264	934.443	566.643	741.325
hsa-miR-33a	787	9817	426	7184	2355	9193	422	2204	262.18	3904.13	428	2283.38	951.405	5257.64	399.132	1087.59
hsa-miR-33a*	13	74	27	149	20	37	11	59	6.29776	31.4141	29	49.317	10.0629	23.1529	12.3518	31.0607
hsa-miR-33b	16	46	13	302	41	102	26	241	7.28956	20.2844	15	97.9042	18.5289	60.3134	26.4679	120.706
hsa-miR-33b*	1	1	2	9	2	2	2	4	2.3306	2.39749	4	4.85807	2.80629	3.1434	3.88214	3.97022
hsa-miR-340	894	323	462	3559	1951	293	335	2140	297.554	130.388	464	1132.21	788.534	169.508	317.259	1056.07
hsa-miR-340*	259	266	167	205	119	130	120	141	87.6247	107.732	169	67.1005	49.9742	76.321	114.929	71.4502
hsa-miR-342-3p	458	453	505	3593	997	184	821	1607	153.414	182.062	507	1143.01	403.935	107.193	774.62	793.536
hsa-miR-342-5p	250	364	106	223	151	214	62	149	84.6493	146.685	108	72.8167	62.8748	124.344	60.3464	75.3907
hsa-miR-345	1494	8194	660	6869	3989	7376	635	3066	495.912	3259.01	662	2183.34	1610.14	4218.86	599.581	1512.17
hsa-miR-346	0	0	0	0	0	0	0	0	2	2	2	2	2	2	2	2
hsa-miR-34a	3236	3084	1489	5001	2647	2028	1596	3935	1071.81	1227.85	1491	1590.13	1069.12	1161.41	1503.95	1940.2
hsa-miR-34a*	86	65	49	350	62	37	58	278	30.4314	27.8367	51	113.147	26.9949	23.1529	56.5822	138.93
hsa-miR-34b	4	23	7	21	13	29	0	13	3.32239	11.1422	9	8.66883	7.24088	18.5793	2	8.40321
hsa-miR-34b*	27	22	12	32	20	17	6	10	10.9261	10.7447	14	12.162	10.0629	11.7189	7.64643	6.92555
hsa-miR-34c-3p	2	7	2	6	3	4	0	2	2.66119	4.78241	4	3.90538	3.20943	4.2868	2	2.98511
hsa-miR-34c-5p	172	314	22	109	137	215	18	36	58.8627	126.811	24	36.6144	57.2308	124.916	18.9393	19.732
hsa-miR-361-3p	35	69	45	52	38	19	34	31	13.5709	29.4266	47	18.5133	17.3195	12.8623	33.9964	17.2692
hsa-miR-361-5p	833	6768	649	3950	2475	4855	609	2363	277.388	2692.19	651	1256.38	999.782	2777.6	575.113	1165.91
hsa-miR-362-3p	120	146	76	309	233	172	101	226	41.6717	60.0331	78	100.127	95.9326	100.332	97.0482	113.317
hsa-miR-362-5p	1808	4398	1418	2078	1948	3924	715	1783	599.72	1750.15	1420	661.897	787.325	2245.35	674.866	880.225
hsa-miR-363	0	0	1	0	1	0	0	1	2	2	3	2	2.40314	2	2	2.49255
hsa-miR-363*	0	0	0	0	0	0	0	0	2	2	2	2	2	2	2	2
hsa-miR-365	771	494	501	2734	1006	319	779	2449	256.89	198.359	503	870.219	407.563	184.372	735.095	1208.27
hsa-miR-365*	8	23	3	7	16	21	2	10	4.64478	11.1422	5	4.22294	8.45031	14.0057	3.88214	6.92555
hsa-miR-367	0	0	0	0	0	0	0	0	2	2	2	2	2	2	2	2
hsa-miR-367*	0	0	0	0	0	0	0	0	2	2	2	2	2	2	2	2
hsa-miR-369-3p	0	1	0	0	0	0	0	2	2	2.39749	2	2	2	2	2	2.98511
hsa-miR-369-5p	0	0	0	0	0	0	0	0	2	2	2	2	2	2	2	2
hsa-miR-370	0	0	0	0	1	0	0	0	2	2	2	2	2.40314	2	2	2
hsa-miR-371-3p	3759	262	637	1195	1880	300	359	784	1244.72	106.142	639	381.488	759.911	173.51	339.845	388.163
hsa-miR-371-5p	5029	7689	2192	2585	1955	4127	1486	2314	1664.57	3058.28	2194	822.902	790.147	2361.41	1400.43	1141.77
hsa-miR-372	23312	43050	7110	19262	11044	37428	5730	13025	7708.88	17113.8	7112	6118.91	4454.33	21399.6	5394.34	6417.53
hsa-miR-373	6196	15527	2589	14604	13348	22424	1723	11691	2050.38	6173.79	2591	4639.7	5383.17	12821.8	1623.47	5760.46
hsa-miR-373*	14	10	10	54	32	7	18	28	6.62836	5.97487	12	19.1484	14.9006	6.0019	18.9393	15.7915
hsa-miR-374a	1257	2877	533	2331	1691	3837	2493	2081	417.561	1145.57	535	742.24	683.717	2195.61	2348.09	1027.01
hsa-miR-374a*	231	285	78	150	133	177	319	156	78.368	115.284	80	49.6345	55.6182	103.191	302.202	78.8386
hsa-miR-374b	2522	4249	1348	7591	4844	5132	1157	6251	835.766	1690.92	1350	2412.62	1954.83	2935.97	1090.82	3080.96
hsa-miR-374b*	32	74	17	55	29	45	35	81	12.5791	31.4141	19	19.466	13.6912	27.7265	34.9375	41.8969
hsa-miR-375	872	314	126	203	140	71	31	90	290.281	126.811	128	66.4654	58.4402	42.5907	31.1732	46.3299
hsa-miR-376a	0	0	0	0	0	2	0	1	2	2	2	2	2	3.1434	2	2.49255
hsa-miR-376a*	0	0	0	0	0	0	0	0	2	2	2	2	2	2	2	2
hsa-miR-376b	0	0	0	0	0	0	0	0	2	2	2	2	2	2	2	2
hsa-miR-376c	0	0	0	1	7	0	0	0	2	2	2	2.31756	4.82201	2	2	2
hsa-miR-377	0	0	0	0	0	0	0	0	2	2	2	2	2	2	2	2
hsa-miR-377*	0	0	1	0	0	0	0	0	2	2	3	2	2	2	2	2
hsa-miR-378	14043	29616	11624	15389	5539	8901	2958	5051	4644.58	11774	11626	4888.98	2235.02	5090.7	2785.69	2489.89
hsa-miR-378*	176	325	208	233	81	100	78	136	60.1851	131.183	210	75.9923	34.6547	59.17	75.4036	68.9875
hsa-miR-379	0	0	0	0	0	0	0	0	2	2	2	2	2	2	2	2
hsa-miR-379*	0	0	0	0	0	0	0	0	2	2	2	2	2	2	2	2
hsa-miR-380	0	0	0	0	0	0	0	0	2	2	2	2	2	2	2	2
hsa-miR-380*	0	0	0	0	0	0	0	0	2	2	2	2	2	2	2	2
hsa-miR-381	0	1	1	0	0	0	0	0	2	2.39749	3	2	2	2	2	2
hsa-miR-382	0	0	0	0	0	0	0	0	2	2	2	2	2	2	2	2
hsa-miR-383	0	0	0	0	0	0	0	0	2	2	2	2	2	2	2	2
hsa-miR-384	0	0	0	0	0	0	0	0	2	2	2	2	2	2	2	2
hsa-miR-409-3p	0	0	0	0	0	0	0	0	2	2	2	2	2	2	2	2
hsa-miR-409-5p	0	0	0	0	0	0	0	0	2	2	2	2	2	2	2	2
hsa-miR-410	0	0	0	0	0	0	0	0	2	2	2	2	2	2	2	2
hsa-miR-411	0	0	0	0	0	0	0	0	2	2	2	2	2	2	2	2
hsa-miR-411*	0	0	0	0	0	0	0	0	2	2	2	2	2	2	2	2
hsa-miR-412	0	0	0	0	0	0	0	0	2	2	2	2	2	2	2	2
hsa-miR-421	799	617	181	1140	1251	584	156	914	266.147	247.25	183	364.022	506.333	335.873	148.807	452.195
hsa-miR-422a	15	26	8	10	5	5	4	4	6.95896	12.3347	10	5.17563	4.01572	4.8585	5.76429	3.97022
hsa-miR-423-3p	4672	2755	5084	5307	4113	1674	2622	4285	1546.55	1097.08	5086	1687.31	1660.13	959.026	2469.49	2112.6
hsa-miR-423-5p	1227	577	1107	4046	2429	323	477	1907	407.643	231.35	1109	1286.86	981.237	186.659	450.891	941.302
hsa-miR-424	2181	278	1187	6017	3495	256	918	3447	723.033	112.501	1189	1912.78	1410.99	148.355	865.904	1699.84
hsa-miR-424*	36	38	118	129	58	20	45	77	13.9015	17.1045	120	42.9657	25.3824	13.434	44.3482	39.9267
hsa-miR-425	1720	6187	2344	11028	4243	4067	1844	4416	570.627	2461.25	2346	3504.09	1712.54	2327.1	1737.34	2177.12
hsa-miR-425*	327	509	226	334	147	207	137	186	110.105	204.321	228	108.066	61.2622	120.342	130.927	93.6152
hsa-miR-429	1919	7858	1509	3128	2472	4980	1284	2919	636.416	3125.46	1511	995.339	998.573	2849.07	1210.34	1439.77
hsa-miR-431	0	0	0	0	0	0	0	0	2	2	2	2	2	2	2	2
hsa-miR-431*	0	0	0	0	0	0	0	0	2	2	2	2	2	2	2	2
hsa-miR-432	0	0	0	0	0	0	0	0	2	2	2	2	2	2	2	2
hsa-miR-432*	0	0	0	0	0	0	0	0	2	2	2	2	2	2	2	2
hsa-miR-433	0	0	0	0	0	0	0	0	2	2	2	2	2	2	2	2
hsa-miR-448	0	0	0	0	0	0	0	0	2	2	2	2	2	2	2	2
hsa-miR-449a	527	130	20	60	356	184	30	108	176.225	53.6734	22	21.0538	145.519	107.193	30.2321	55.1959
hsa-miR-449b	29	1	1	4	15	6	3	11	11.5873	2.39749	3	3.27025	8.04716	5.4302	4.82321	7.4181
hsa-miR-449b*	0	2	0	0	0	0	1	0	2	2.79497	2	2	2	2	2.94107	2
hsa-miR-450a	94	26	1	24	31	30	10	17	33.0761	12.3347	3	9.62152	14.4975	19.151	11.4107	10.3734
hsa-miR-450b-3p	0	0	0	0	0	0	0	1	2	2	2	2	2	2	2	2.49255
hsa-miR-450b-5p	20	12	5	11	10	15	10	6	8.61194	6.76985	7	5.4932	6.03144	10.5755	11.4107	4.95533
hsa-miR-451	212	106	125	521	453	165	158	277	72.0866	44.1337	127	167.451	184.624	96.3305	150.689	138.438
hsa-miR-452	65	70	19	39	57	72	12	23	23.4888	29.8241	21	14.385	24.9792	43.1624	13.2929	13.3288
hsa-miR-452*	0	0	0	0	0	0	0	0	2	2	2	2	2	2	2	2
hsa-miR-453	0	0	0	0	0	0	0	0	2	2	2	2	2	2	2	2
hsa-miR-454	1887	1118	902	2936	1823	859	717	2795	625.837	446.391	904	934.366	736.932	493.091	676.748	1378.69
hsa-miR-454*	65	141	44	93	55	145	35	112	23.4888	58.0457	46	31.5334	24.1729	84.8965	34.9375	57.1662
hsa-miR-455-3p	627	848	447	4972	2635	2728	2105	8406	209.284	339.069	449	1580.93	1064.29	1561.6	1982.96	4142.42
hsa-miR-455-5p	10941	18749	3177	5443	18095	53976	7910	16624	3619.06	7454.49	3179	1730.5	7296.9	30860.1	7445.88	8190.23
hsa-miR-483-3p	1	0	1	1	0	2	1	3	2.3306	2	3	2.31756	2	3.1434	2.94107	3.47766
hsa-miR-483-5p	0	5	2	0	4	4	0	2	2	3.98744	4	2	3.61258	4.2868	2	2.98511
hsa-miR-484	2650	1845	1182	3795	3188	1119	702	2863	878.083	735.364	1184	1207.15	1287.22	641.733	662.632	1412.18
hsa-miR-485-3p	0	0	1	1	0	0	0	0	2	2	3	2.31756	2	2	2	2
hsa-miR-485-5p	0	0	0	0	0	0	0	0	2	2	2	2	2	2	2	2
hsa-miR-486-3p	1	0	1	0	0	0	0	1	2.3306	2	3	2	2	2	2	2.49255
hsa-miR-486-5p	0	1	0	0	1	2	0	1	2	2.39749	2	2	2.40314	3.1434	2	2.49255
hsa-miR-487a	0	0	0	0	0	0	0	0	2	2	2	2	2	2	2	2
hsa-miR-487b	0	0	0	0	0	0	0	0	2	2	2	2	2	2	2	2
hsa-miR-488	0	0	0	0	0	0	1	1	2	2	2	2	2	2	2.94107	2.49255
hsa-miR-488*	0	0	0	0	0	0	0	1	2	2	2	2	2	2	2	2.49255
hsa-miR-489	0	0	0	0	0	0	0	0	2	2	2	2	2	2	2	2
hsa-miR-490-3p	0	0	0	0	0	0	0	0	2	2	2	2	2	2	2	2
hsa-miR-490-5p	0	0	0	0	0	0	0	0	2	2	2	2	2	2	2	2
hsa-miR-491-3p	7	13	3	24	8	15	4	19	4.31418	7.16734	5	9.62152	5.22515	10.5755	5.76429	11.3585
hsa-miR-491-5p	14	31	9	27	34	50	58	23	6.62836	14.3221	11	10.5742	15.7069	30.585	56.5822	13.3288
hsa-miR-492	0	0	0	0	0	0	0	0	2	2	2	2	2	2	2	2
hsa-miR-493	0	0	0	0	0	0	0	0	2	2	2	2	2	2	2	2
hsa-miR-493*	0	0	0	0	0	0	1	0	2	2	2	2	2	2	2.94107	2
hsa-miR-494	0	1	0	1	0	3	0	0	2	2.39749	2	2.31756	2	3.7151	2	2
hsa-miR-495	0	0	0	0	0	0	0	0	2	2	2	2	2	2	2	2
hsa-miR-496	0	0	0	0	0	0	0	0	2	2	2	2	2	2	2	2
hsa-miR-497	133	177	93	200	153	126	124	141	45.9694	72.3553	95	65.5127	63.6811	74.0342	118.693	71.4502
hsa-miR-497*	42	8	14	27	36	5	14	20	15.8851	5.1799	16	10.5742	16.5132	4.8585	15.175	11.8511
hsa-miR-498	3520	964	2854	13866	2072	230	2097	5401	1165.7	385.178	2856	4405.34	837.315	133.491	1975.43	2662.29
hsa-miR-499-3p	0	0	0	6	0	0	0	3	2	2	2	3.90538	2	2	2	3.47766
hsa-miR-499-5p	6	0	3	6	1	3	2	4	3.98358	2	5	3.90538	2.40314	3.7151	3.88214	3.97022
hsa-miR-500	463	144	106	416	338	96	108	397	155.067	59.2382	108	134.106	138.263	56.8832	103.636	197.544
hsa-miR-500*	581	908	285	397	455	737	118	303	194.077	362.918	287	128.073	185.431	423.343	113.046	151.244
hsa-miR-501-3p	215	362	170	225	196	246	95	144	73.0784	145.89	172	73.4518	81.0163	142.638	91.4018	72.9279
hsa-miR-501-5p	589	1346	374	533	585	1185	201	506	196.722	537.018	376	171.261	237.839	679.465	191.155	251.233
hsa-miR-502-3p	452	1161	283	559	496	875	244	382	151.43	463.483	285	179.518	201.96	502.238	231.621	190.156
hsa-miR-502-5p	148	74	39	221	193	54	40	176	50.9284	31.4141	41	72.1815	79.8068	32.8718	39.6429	88.6897
hsa-miR-503	1074	389	131	768	768	313	152	490	357.061	156.623	133	245.889	311.615	180.942	145.043	243.352
hsa-miR-504	0	0	0	0	1	0	2	1	2	2	2	2	2.40314	2	3.88214	2.49255
hsa-miR-505	1122	3049	945	1646	789	1773	829	953	372.93	1213.94	947	524.709	320.081	1015.62	782.148	471.405
hsa-miR-505*	23	73	18	123	77	52	14	60	9.60374	31.0166	20	41.0603	33.0421	31.7284	15.175	31.5533
hsa-miR-506	2	0	0	0	0	0	0	0	2.66119	2	2	2	2	2	2	2
hsa-miR-507	5	1	2	2	3	1	1	0	3.65299	2.39749	4	2.63513	3.20943	2.5717	2.94107	2
hsa-miR-508-3p	4	7	1	2	5	4	0	0	3.32239	4.78241	3	2.63513	4.01572	4.2868	2	2
hsa-miR-508-5p	0	0	0	0	0	0	1	0	2	2	2	2	2	2	2.94107	2
hsa-miR-509-3-5p	0	1	0	0	0	0	0	0	2	2.39749	2	2	2	2	2	2
hsa-miR-509-3p	2	3	1	1	2	0	0	0	2.66119	3.19246	3	2.31756	2.80629	2	2	2
hsa-miR-509-5p	0	0	0	0	0	0	0	0	2	2	2	2	2	2	2	2
hsa-miR-510	0	0	0	0	0	0	0	0	2	2	2	2	2	2	2	2
hsa-miR-511	0	0	0	0	0	0	0	0	2	2	2	2	2	2	2	2
hsa-miR-512-3p	114678	295336	56934	111933	112859	244596	50777	84300	37914.2	117394	56936	35547.8	45500.5	139838	47786.8	41524.4
hsa-miR-512-5p	4350	4668	2927	44847	6748	4518	4216	23297	1440.1	1857.47	2929	14243.8	2722.42	2584.94	3969.56	11477.1
hsa-miR-513a-3p	0	0	0	0	0	0	0	0	2	2	2	2	2	2	2	2
hsa-miR-513a-5p	0	0	0	0	0	0	0	0	2	2	2	2	2	2	2	2
hsa-miR-513b	0	0	0	0	0	0	0	0	2	2	2	2	2	2	2	2
hsa-miR-513c	0	0	0	0	0	0	0	0	2	2	2	2	2	2	2	2
hsa-miR-514	4	2	0	4	0	1	1	1	3.32239	2.79497	2	3.27025	2	2.5717	2.94107	2.49255
hsa-miR-515-3p	224029	7498	3397	43662	164369	10083	2834	18088	74065.4	2982.36	3399	13867.5	66266.4	5766.45	2669	8911.33
hsa-miR-515-5p	35816	49150	9311	149153	50983	41081	60071	109974	11842.7	19538.5	9313	47367.5	20555.5	23488	56533.1	54170.2
hsa-miR-516a-3p	19	8	9	33	9	4	6	13	8.28135	5.1799	11	12.4796	5.6283	4.2868	7.64643	8.40321
hsa-miR-516a-5p	15835	13787	14881	60989	24719	9828	45569	34487	5237.01	5482.16	14883	19369.9	9967.32	5620.67	42885.7	16988.7
hsa-miR-516b	342	1458	377	1558	725	1219	369	1040	115.064	581.537	379	496.764	294.28	698.903	349.255	514.257
hsa-miR-516b*	18	8	9	34	9	4	5	14	7.95075	5.1799	11	12.7972	5.6283	4.2868	6.70536	8.89577
hsa-miR-517*	400	586	400	1191	326	278	1068	725	134.239	234.928	402	380.218	133.425	160.933	1007.06	359.102
hsa-miR-517a	183890	11648	30743	138449	144706	13938	30438	103554	60795.5	4631.93	30745	43968.3	58339.4	7970.36	28646.3	51008
hsa-miR-517b	183874	11644	30733	138430	144667	13930	30426	103522	60790.2	4630.34	30735	43962.3	58323.7	7965.78	28635	50992.3
hsa-miR-517c	3756	356	301	2000	4495	504	357	1462	1243.72	143.505	303	637.127	1814.13	290.137	337.963	722.115
hsa-miR-518a-3p	139	168	120	1137	228	130	100	693	47.953	68.7779	122	363.07	93.9169	76.321	96.1072	343.341
hsa-miR-518a-5p	1472	1239	1412	6131	1435	822	3193	3592	488.639	494.487	1414	1948.98	580.512	471.938	3006.84	1771.26
hsa-miR-518b	10934	4816	25587	44924	12609	2209	19044	24270	3616.75	1916.3	25589	14268.2	5085.25	1264.89	17923.8	11956.3
hsa-miR-518c	113459	3584	7925	47709	103354	2981	12285	26526	37511.2	1426.59	7927	15152.6	41668.6	1706.24	11563.1	13067.5
hsa-miR-518c*	907	2165	918	2670	686	1021	1251	1476	301.852	862.56	920	849.894	278.557	585.706	1179.28	729.011
hsa-miR-518d-3p	54	14	8	78	97	7	35	71	19.8523	7.56482	10	26.77	41.105	6.0019	34.9375	36.9714
hsa-miR-518d-5p	276	292	159	892	207	207	621	522	93.2448	118.066	161	285.267	85.4509	120.342	586.405	259.114
hsa-miR-518e	473	30	55	293	639	50	65	139	158.372	13.9246	57	95.0461	259.609	30.585	63.1697	70.4651
hsa-miR-518e*	1019	501	613	2068	699	247	661	1097	338.879	201.141	615	658.721	283.798	143.21	624.048	542.333
hsa-miR-518f	15903	6733	5818	114147	45928	10287	15129	45004	5259.49	2678.28	5820	36250.9	18517.6	5883.08	14239.5	22168.9
hsa-miR-518f*	2033	2823	2509	7792	1296	1226	7514	3664	674.104	1124.11	2511	2476.45	524.475	702.905	7073.21	1806.72
hsa-miR-519a	668508	19632	29190	162059	385069	23896	48351	100671	221009	7805.47	29192	51466	155240	13663.3	45503.8	49588
hsa-miR-519a*	3515	1646	2451	19357	3233	776	2462	7223	1164.05	656.264	2453	6149.08	1305.37	445.639	2318.92	3559.72
hsa-miR-519b-3p	12343	9682	15355	114275	31698	10460	30679	59585	4082.56	3850.47	15357	36291.6	12780.9	5981.98	28873.1	29350.9
hsa-miR-519b-5p	1011	499	608	2051	674	236	646	1064	336.234	200.346	610	653.323	273.719	136.921	609.932	526.078
hsa-miR-519c-3p	159055	265182	119177	283123	182501	215975	156779	206080	52585.1	105408	119179	89911.5	73576.2	123475	147542	101508
hsa-miR-519c-5p	1011	499	608	2051	674	236	646	1064	336.234	200.346	610	653.323	273.719	136.921	609.932	526.078
hsa-miR-519d	1913	171	312	684	1231	137	335	490	634.433	69.9703	314	219.213	498.271	80.3229	317.259	243.352
hsa-miR-519e	26268	656	1154	7462	17060	597	1266	3188	8686.13	262.752	1156	2371.66	6879.64	343.305	1193.4	1572.27
hsa-miR-519e*	9736	4961	3479	103508	20474	3450	7072	70957	3220.69	1973.93	3481	32872.4	8255.98	1974.37	6657.26	34952.2
hsa-miR-520a-3p	11117	12025	4841	6848	8974	8291	3545	4748	3677.25	4781.78	4843	2176.67	3619.82	4741.97	3338.1	2340.65
hsa-miR-520a-5p	2905	2249	2753	16348	2134	1225	11029	7869	962.385	895.949	2755	5193.53	862.31	702.333	10381.1	3877.91
hsa-miR-520b	1445	159	625	5278	1223	203	2517	2715	479.713	65.2005	627	1678.1	495.045	118.055	2370.68	1339.29
hsa-miR-520c-3p	17681	5377	4212	45506	22330	5188	9545	22998	5847.29	2139.29	4214	14453	9004.21	2967.98	8984.53	11329.8
hsa-miR-520c-5p	285	303	160	1130	213	214	629	614	96.2202	122.439	162	360.847	87.8697	124.344	593.934	304.429
hsa-miR-520d-3p	52	124	99	189	97	129	90	111	19.1911	51.2884	101	62.0195	41.105	75.7493	86.6964	56.6736
hsa-miR-520d-5p	132	122	83	258	118	68	172	169	45.6388	50.4935	85	83.9314	49.571	40.8756	163.864	85.2418
hsa-miR-520e	14757	2600	5796	23954	14734	3045	11001	15723	4880.62	1035.47	5798	7608.92	5941.93	1742.83	10354.7	7746.44
hsa-miR-520f	11126	8847	5877	50673	10773	4968	16053	23676	3680.22	3518.57	5879	16093.9	4345.07	2842.21	15109	11663.7
hsa-miR-520g	8938	4157	7805	22629	9141	4220	12578	13354	2956.88	1654.35	7807	7188.14	3687.14	2414.58	11838.8	6579.58
hsa-miR-520h	13684	5537	12539	32002	13748	5354	18260	18887	4525.89	2202.89	12541	10164.7	5544.43	3062.88	17186	9304.88
hsa-miR-521	30986	5402	8800	81916	83961	6506	11714	35565	10245.9	2149.23	8802	26015.5	33850.4	3721.48	11025.7	17519.7
hsa-miR-522	186788	108797	36821	94861	114689	113372	24665	69223	61753.6	43247.4	36823	30126.4	46238.2	64816.8	23213.5	34098.1
hsa-miR-522*	996	498	608	2017	652	236	645	1058	331.275	199.949	610	642.526	264.85	136.921	608.991	523.123
hsa-miR-523	1103	644	1371	9952	2535	652	1818	3994	366.649	257.982	1373	3162.39	1023.97	374.749	1712.87	1969.26
hsa-miR-523*	1011	499	608	2051	674	236	646	1064	336.234	200.346	610	653.323	273.719	136.921	609.932	526.078
hsa-miR-524-3p	6151	499	656	3232	21994	985	1098	1963	2035.5	200.346	658	1028.37	8868.75	565.125	1035.3	968.885
hsa-miR-524-5p	9949	5663	7321	31798	7553	3763	33809	17190	3291.11	2252.97	7323	10099.9	3046.95	2153.31	31818.7	8469.02
hsa-miR-525-3p	67229	4060	3476	28590	103644	6068	5841	11307	22227.7	1615.8	3478	9081.14	41785.5	3471.08	5498.8	5571.32
hsa-miR-525-5p	5424	5102	6955	25643	3672	1997	15451	12827	1795.16	2029.98	6957	8145.28	1482.35	1143.69	14542.5	6320
hsa-miR-526a	559	593	322	1799	417	419	1259	1061	186.804	237.71	324	573.297	170.111	241.542	1186.81	524.601
hsa-miR-526b	10458	12708	6814	21663	7406	7972	16914	13635	3459.39	5053.27	6816	6881.38	2987.69	4559.59	15919.3	6717.99
hsa-miR-526b*	1064	950	964	9371	1640	978	2790	3580	353.755	379.613	966	2977.89	663.157	561.123	2627.59	1765.35
hsa-miR-527	737	616	704	3044	711	409	1594	1785	245.65	246.852	706	968.663	288.636	235.825	1502.07	881.211
hsa-miR-532-3p	34	41	57	293	39	13	39	247	13.2403	18.297	59	95.0461	17.7226	9.4321	38.7018	123.661
hsa-miR-532-5p	2354	2421	1193	1100	973	1143	635	1015	780.226	964.317	1195	351.32	394.259	655.453	599.581	501.943
hsa-miR-539	0	0	0	0	0	0	0	0	2	2	2	2	2	2	2	2
hsa-miR-541	0	0	0	0	0	0	0	0	2	2	2	2	2	2	2	2
hsa-miR-541*	0	0	0	0	0	0	0	0	2	2	2	2	2	2	2	2
hsa-miR-542-3p	26	44	12	18	27	43	8	25	10.5955	19.4894	14	7.71614	12.8849	26.5831	9.52857	14.3139
hsa-miR-542-5p	7	0	2	5	3	0	2	5	4.31418	2	4	3.58782	3.20943	2	3.88214	4.46277
hsa-miR-543	0	0	0	0	0	0	0	0	2	2	2	2	2	2	2	2
hsa-miR-544	0	0	0	0	0	0	0	0	2	2	2	2	2	2	2	2
hsa-miR-545	6	5	10	81	16	4	12	49	3.98358	3.98744	12	27.7226	8.45031	4.2868	13.2929	26.1352
hsa-miR-545*	53	32	20	61	48	22	37	79	19.5217	14.7196	22	21.3714	21.3509	14.5774	36.8197	40.9118
hsa-miR-548a-3p	0	2	0	3	1	0	2	1	2	2.79497	2	2.95269	2.40314	2	3.88214	2.49255
hsa-miR-548a-5p	0	2	0	2	0	1	0	1	2	2.79497	2	2.63513	2	2.5717	2	2.49255
hsa-miR-548b-3p	0	0	0	0	0	2	0	0	2	2	2	2	2	3.1434	2	2
hsa-miR-548b-5p	0	0	0	0	0	0	0	0	2	2	2	2	2	2	2	2
hsa-miR-548c-3p	0	0	0	0	0	1	0	1	2	2	2	2	2	2.5717	2	2.49255
hsa-miR-548c-5p	0	0	0	0	0	0	0	0	2	2	2	2	2	2	2	2
hsa-miR-548d-3p	13	12	6	27	9	14	6	27	6.29776	6.76985	8	10.5742	5.6283	10.0038	7.64643	15.299
hsa-miR-548d-5p	0	0	0	0	0	0	0	0	2	2	2	2	2	2	2	2
hsa-miR-548e	37	217	6	69	90	205	11	38	14.2321	88.2547	8	23.9119	38.283	119.199	12.3518	20.7171
hsa-miR-548f	8	3	0	1	13	4	1	3	4.64478	3.19246	2	2.31756	7.24088	4.2868	2.94107	3.47766
hsa-miR-548g	0	0	0	0	0	0	0	0	2	2	2	2	2	2	2	2
hsa-miR-548h	0	0	0	0	0	0	0	0	2	2	2	2	2	2	2	2
hsa-miR-548i	0	1	1	1	0	0	2	0	2	2.39749	3	2.31756	2	2	3.88214	2
hsa-miR-548j	12	24	6	6	22	29	7	11	5.96717	11.5397	8	3.90538	10.8692	18.5793	8.5875	7.4181
hsa-miR-548k	38	203	28	61	51	98	34	52	14.5627	82.6899	30	21.3714	22.5604	58.0266	33.9964	27.6129
hsa-miR-548l	3	4	2	8	0	4	1	8	2.99179	3.58995	4	4.54051	2	4.2868	2.94107	5.94044
hsa-miR-548m	0	0	0	0	0	0	0	0	2	2	2	2	2	2	2	2
hsa-miR-548n	7	4	0	0	0	3	1	3	4.31418	3.58995	2	2	2	3.7151	2.94107	3.47766
hsa-miR-548o	11	14	2	6	1	8	12	3	5.63657	7.56482	4	3.90538	2.40314	6.5736	13.2929	3.47766
hsa-miR-548p	0	0	0	0	0	1	0	0	2	2	2	2	2	2.5717	2	2
hsa-miR-549	0	0	0	0	0	0	0	1	2	2	2	2	2	2	2	2.49255
hsa-miR-550	44	52	27	74	21	37	13	26	16.5463	22.6693	29	25.4997	10.466	23.1529	14.2339	14.8064
hsa-miR-550*	18	43	26	104	26	15	13	50	7.95075	19.092	28	35.0266	12.4818	10.5755	14.2339	26.6277
hsa-miR-551a	0	6	0	2	1	6	0	0	2	4.38492	2	2.63513	2.40314	5.4302	2	2
hsa-miR-551b	0	1	0	0	2	0	0	0	2	2.39749	2	2	2.80629	2	2	2
hsa-miR-551b*	0	0	0	0	0	0	0	0	2	2	2	2	2	2	2	2
hsa-miR-552	0	0	0	0	0	0	0	0	2	2	2	2	2	2	2	2
hsa-miR-553	0	0	0	0	0	0	0	0	2	2	2	2	2	2	2	2
hsa-miR-554	0	0	0	0	0	0	0	0	2	2	2	2	2	2	2	2
hsa-miR-555	0	0	0	0	0	0	0	0	2	2	2	2	2	2	2	2
hsa-miR-556-3p	0	1	0	5	2	2	0	2	2	2.39749	2	3.58782	2.80629	3.1434	2	2.98511
hsa-miR-556-5p	0	0	0	6	0	1	1	0	2	2	2	3.90538	2	2.5717	2.94107	2
hsa-miR-557	0	0	0	0	0	0	0	0	2	2	2	2	2	2	2	2
hsa-miR-558	0	0	0	0	0	0	0	0	2	2	2	2	2	2	2	2
hsa-miR-559	5	8	0	8	0	3	0	1	3.65299	5.1799	2	4.54051	2	3.7151	2	2.49255
hsa-miR-561	2	16	1	5	11	7	10	3	2.66119	8.3598	3	3.58782	6.43459	6.0019	11.4107	3.47766
hsa-miR-562	0	0	0	0	0	0	0	0	2	2	2	2	2	2	2	2
hsa-miR-563	0	0	0	0	0	0	0	0	2	2	2	2	2	2	2	2
hsa-miR-564	0	0	0	0	0	0	0	0	2	2	2	2	2	2	2	2
hsa-miR-566	0	0	0	0	0	0	0	0	2	2	2	2	2	2	2	2
hsa-miR-567	0	0	0	0	0	0	0	0	2	2	2	2	2	2	2	2
hsa-miR-568	0	0	0	0	0	0	0	0	2	2	2	2	2	2	2	2
hsa-miR-569	0	0	0	0	0	0	0	0	2	2	2	2	2	2	2	2
hsa-miR-570	2	8	6	7	0	1	3	5	2.66119	5.1799	8	4.22294	2	2.5717	4.82321	4.46277
hsa-miR-571	0	0	0	0	0	0	0	0	2	2	2	2	2	2	2	2
hsa-miR-572	0	0	0	1	0	0	1	0	2	2	2	2.31756	2	2	2.94107	2
hsa-miR-573	0	0	1	2	0	1	0	2	2	2	3	2.63513	2	2.5717	2	2.98511
hsa-miR-574-3p	58	193	71	189	137	160	101	157	21.1746	78.7151	73	62.0195	57.2308	93.472	97.0482	79.3311
hsa-miR-574-5p	0	0	0	1	0	0	0	0	2	2	2	2.31756	2	2	2	2
hsa-miR-575	0	0	0	0	0	0	0	0	2	2	2	2	2	2	2	2
hsa-miR-576-3p	8	38	11	11	10	25	6	8	4.64478	17.1045	13	5.4932	6.03144	16.2925	7.64643	5.94044
hsa-miR-576-5p	53	80	30	89	42	62	19	66	19.5217	33.799	32	30.2631	18.9321	37.4454	19.8804	34.5086
hsa-miR-577	0	2	0	0	0	0	0	0	2	2.79497	2	2	2	2	2	2
hsa-miR-578	0	0	0	0	0	0	0	0	2	2	2	2	2	2	2	2
hsa-miR-579	89	52	37	83	95	56	22	67	31.4232	22.6693	39	28.3578	40.2987	34.0152	22.7036	35.0012
hsa-miR-580	30	50	10	24	21	33	17	20	11.9179	21.8744	12	9.62152	10.466	20.8661	17.9982	11.8511
hsa-miR-581	0	0	0	0	0	1	0	0	2	2	2	2	2	2.5717	2	2
hsa-miR-582-3p	2	0	0	0	6	4	3	2	2.66119	2	2	2	4.41887	4.2868	4.82321	2.98511
hsa-miR-582-5p	4	5	0	5	11	13	3	14	3.32239	3.98744	2	3.58782	6.43459	9.4321	4.82321	8.89577
hsa-miR-583	0	0	0	0	0	0	0	0	2	2	2	2	2	2	2	2
hsa-miR-584	31	13	5	7	33	43	13	33	12.2485	7.16734	7	4.22294	15.3038	26.5831	14.2339	18.2543
hsa-miR-585	0	0	0	0	0	0	0	0	2	2	2	2	2	2	2	2
hsa-miR-586	0	0	0	0	1	0	0	0	2	2	2	2	2.40314	2	2	2
hsa-miR-587	0	0	0	0	0	0	0	0	2	2	2	2	2	2	2	2
hsa-miR-588	0	2	0	0	0	0	0	0	2	2.79497	2	2	2	2	2	2
hsa-miR-589	21	31	7	26	28	37	15	44	8.94254	14.3221	9	10.2567	13.288	23.1529	16.1161	23.6724
hsa-miR-589*	8	2	9	51	28	8	16	42	4.64478	2.79497	11	18.1957	13.288	6.5736	17.0571	22.6873
hsa-miR-590-3p	621	968	231	2978	1546	1359	358	3366	207.301	386.768	233	947.704	625.261	778.941	338.904	1659.94
hsa-miR-590-5p	180	73	139	2056	542	198	339	1689	61.5075	31.0166	141	654.911	220.504	115.197	321.023	833.925
hsa-miR-591	0	0	0	0	0	0	0	0	2	2	2	2	2	2	2	2
hsa-miR-592	2	1	0	0	0	1	0	1	2.66119	2.39749	2	2	2	2.5717	2	2.49255
hsa-miR-593	0	0	0	0	0	0	0	0	2	2	2	2	2	2	2	2
hsa-miR-593*	0	0	0	0	0	0	0	0	2	2	2	2	2	2	2	2
hsa-miR-595	0	0	0	0	0	0	0	0	2	2	2	2	2	2	2	2
hsa-miR-596	0	0	0	0	0	0	0	0	2	2	2	2	2	2	2	2
hsa-miR-597	4	11	8	37	11	5	14	29	3.32239	6.37236	10	13.7498	6.43459	4.8585	15.175	16.2841
hsa-miR-598	0	0	0	0	0	0	0	0	2	2	2	2	2	2	2	2
hsa-miR-599	0	0	0	0	0	0	0	0	2	2	2	2	2	2	2	2
hsa-miR-600	0	0	0	0	0	0	0	0	2	2	2	2	2	2	2	2
hsa-miR-601	0	0	0	0	0	0	0	0	2	2	2	2	2	2	2	2
hsa-miR-602	0	0	0	0	0	0	0	0	2	2	2	2	2	2	2	2
hsa-miR-603	0	3	0	0	0	7	0	0	2	3.19246	2	2	2	6.0019	2	2
hsa-miR-604	0	0	0	0	0	0	0	0	2	2	2	2	2	2	2	2
hsa-miR-605	0	0	0	0	0	0	0	0	2	2	2	2	2	2	2	2
hsa-miR-606	0	0	0	0	0	0	0	0	2	2	2	2	2	2	2	2
hsa-miR-607	0	0	0	0	0	0	2	1	2	2	2	2	2	2	3.88214	2.49255
hsa-miR-608	0	0	0	0	0	0	0	0	2	2	2	2	2	2	2	2
hsa-miR-609	0	0	0	0	0	0	0	0	2	2	2	2	2	2	2	2
hsa-miR-610	0	0	0	1	0	1	0	0	2	2	2	2.31756	2	2.5717	2	2
hsa-miR-611	0	0	0	0	0	0	0	0	2	2	2	2	2	2	2	2
hsa-miR-612	0	0	0	0	0	0	0	0	2	2	2	2	2	2	2	2
hsa-miR-613	0	0	0	0	0	0	0	0	2	2	2	2	2	2	2	2
hsa-miR-614	0	0	0	0	0	0	0	0	2	2	2	2	2	2	2	2
hsa-miR-615-3p	12	12	11	18	9	7	4	11	5.96717	6.76985	13	7.71614	5.6283	6.0019	5.76429	7.4181
hsa-miR-615-5p	0	1	0	0	0	0	0	0	2	2.39749	2	2	2	2	2	2
hsa-miR-616	3	4	3	4	6	9	0	7	2.99179	3.58995	5	3.27025	4.41887	7.1453	2	5.44788
hsa-miR-616*	2	2	1	7	5	1	3	8	2.66119	2.79497	3	4.22294	4.01572	2.5717	4.82321	5.94044
hsa-miR-617	0	0	0	0	0	0	0	0	2	2	2	2	2	2	2	2
hsa-miR-618	0	0	0	0	0	0	0	0	2	2	2	2	2	2	2	2
hsa-miR-619	0	0	0	0	0	0	0	0	2	2	2	2	2	2	2	2
hsa-miR-620	0	0	0	0	0	0	0	0	2	2	2	2	2	2	2	2
hsa-miR-621	0	0	0	0	0	0	0	0	2	2	2	2	2	2	2	2
hsa-miR-622	0	0	0	0	0	0	0	0	2	2	2	2	2	2	2	2
hsa-miR-623	0	0	0	0	0	0	0	0	2	2	2	2	2	2	2	2
hsa-miR-624	4	11	10	25	21	11	14	23	3.32239	6.37236	12	9.93909	10.466	8.2887	15.175	13.3288
hsa-miR-624*	3	37	10	29	18	27	18	19	2.99179	16.707	12	11.2093	9.2566	17.4359	18.9393	11.3585
hsa-miR-625	73	150	156	930	106	91	89	195	26.1336	61.6231	158	297.334	44.7333	54.0247	85.7554	98.0482
hsa-miR-625*	50	183	43	140	86	133	36	64	18.5299	74.7402	45	46.4589	36.6704	78.0361	35.8786	33.5235
hsa-miR-626	0	0	0	0	0	0	0	0	2	2	2	2	2	2	2	2
hsa-miR-627	33	90	13	81	85	106	26	68	12.9097	37.7739	15	27.7226	36.2673	62.6002	26.4679	35.4937
hsa-miR-628-3p	13	1	1	5	5	4	1	3	6.29776	2.39749	3	3.58782	4.01572	4.2868	2.94107	3.47766
hsa-miR-628-5p	30	90	24	62	48	73	5	40	11.9179	37.7739	26	21.6889	21.3509	43.7341	6.70536	21.7022
hsa-miR-629	3527	3288	1358	2341	2983	2632	1076	2068	1168.02	1308.94	1360	745.416	1204.58	1506.72	1014.59	1020.6
hsa-miR-629*	25	18	21	187	134	49	31	122	10.2649	9.15477	23	61.3844	56.0213	30.0133	31.1732	62.0917
hsa-miR-630	0	0	0	0	0	0	0	0	2	2	2	2	2	2	2	2
hsa-miR-631	0	0	0	0	0	0	0	0	2	2	2	2	2	2	2	2
hsa-miR-632	0	0	0	1	0	0	0	0	2	2	2	2.31756	2	2	2	2
hsa-miR-633	0	0	0	0	0	0	0	0	2	2	2	2	2	2	2	2
hsa-miR-634	0	0	0	0	0	0	0	0	2	2	2	2	2	2	2	2
hsa-miR-635	0	0	0	0	0	0	0	0	2	2	2	2	2	2	2	2
hsa-miR-636	0	2	1	0	0	1	3	0	2	2.79497	3	2	2	2.5717	4.82321	2
hsa-miR-637	0	0	0	0	0	0	0	0	2	2	2	2	2	2	2	2
hsa-miR-638	0	0	0	0	0	0	0	0	2	2	2	2	2	2	2	2
hsa-miR-639	0	0	0	0	0	0	0	1	2	2	2	2	2	2	2	2.49255
hsa-miR-640	0	0	0	0	0	0	0	0	2	2	2	2	2	2	2	2
hsa-miR-641	2	11	2	33	12	32	0	12	2.66119	6.37236	4	12.4796	6.83773	20.2944	2	7.91066
hsa-miR-642	0	5	1	6	3	7	4	6	2	3.98744	3	3.90538	3.20943	6.0019	5.76429	4.95533
hsa-miR-643	7	35	2	15	6	25	5	8	4.31418	15.9121	4	6.76345	4.41887	16.2925	6.70536	5.94044
hsa-miR-644	0	0	0	0	0	0	0	0	2	2	2	2	2	2	2	2
hsa-miR-645	0	0	0	0	0	0	0	0	2	2	2	2	2	2	2	2
hsa-miR-646	0	0	0	0	0	0	0	0	2	2	2	2	2	2	2	2
hsa-miR-647	0	0	0	0	0	0	0	0	2	2	2	2	2	2	2	2
hsa-miR-648	0	0	0	0	0	0	0	0	2	2	2	2	2	2	2	2
hsa-miR-649	0	0	0	0	0	0	0	0	2	2	2	2	2	2	2	2
hsa-miR-650	0	0	0	0	0	0	0	0	2	2	2	2	2	2	2	2
hsa-miR-651	0	0	0	2	1	1	0	0	2	2	2	2.63513	2.40314	2.5717	2	2
hsa-miR-652	1026	1108	428	1072	657	525	211	503	341.193	442.416	430	342.428	266.866	302.143	200.566	249.755
hsa-miR-653	1	0	0	0	0	0	1	1	2.3306	2	2	2	2	2	2.94107	2.49255
hsa-miR-654-3p	0	0	0	0	0	1	1	0	2	2	2	2	2	2.5717	2.94107	2
hsa-miR-654-5p	0	0	0	0	0	0	0	0	2	2	2	2	2	2	2	2
hsa-miR-655	0	0	0	0	0	0	0	1	2	2	2	2	2	2	2	2.49255
hsa-miR-656	0	0	0	0	0	0	0	0	2	2	2	2	2	2	2	2
hsa-miR-657	0	0	0	0	0	0	0	0	2	2	2	2	2	2	2	2
hsa-miR-658	0	0	0	0	0	0	0	0	2	2	2	2	2	2	2	2
hsa-miR-659	0	0	0	1	0	1	1	0	2	2	2	2.31756	2	2.5717	2.94107	2
hsa-miR-660	3728	3101	1492	2486	2040	1923	925	1913	1234.47	1234.61	1494	791.463	824.414	1101.38	872.491	944.258
hsa-miR-661	0	0	0	0	0	0	0	0	2	2	2	2	2	2	2	2
hsa-miR-662	0	0	0	1	0	0	0	0	2	2	2	2.31756	2	2	2	2
hsa-miR-663	3	3	3	10	1	3	0	2	2.99179	3.19246	5	5.17563	2.40314	3.7151	2	2.98511
hsa-miR-663b	1	0	0	1	0	0	0	0	2.3306	2	2	2.31756	2	2	2	2
hsa-miR-664	31	21	20	119	69	9	26	122	12.2485	10.3472	22	39.7901	29.817	7.1453	26.4679	62.0917
hsa-miR-664*	22	41	9	18	10	30	4	19	9.27314	18.297	11	7.71614	6.03144	19.151	5.76429	11.3585
hsa-miR-665	0	0	0	0	0	0	0	0	2	2	2	2	2	2	2	2
hsa-miR-668	0	0	0	0	0	0	0	0	2	2	2	2	2	2	2	2
hsa-miR-671-3p	17	18	13	26	12	12	31	22	7.62015	9.15477	15	10.2567	6.83773	8.8604	31.1732	12.8362
hsa-miR-671-5p	242	266	276	606	444	228	133	374	82.0045	107.732	278	194.443	180.996	132.348	127.163	186.216
hsa-miR-675	26	14	56	128	22	3	8	40	10.5955	7.56482	58	42.6481	10.8692	3.7151	9.52857	21.7022
hsa-miR-675*	75	445	81	213	114	120	60	146	26.7948	178.882	83	69.641	47.9584	70.604	58.4643	73.913
hsa-miR-7	1910	3864	5180	7203	3797	3248	4001	7113	633.441	1537.89	5182	2289.41	1532.74	1858.88	3767.23	3505.54
hsa-miR-7-1*	88	157	69	209	189	126	72	236	31.0926	64.4055	71	68.3708	78.1943	74.0342	69.7572	118.243
hsa-miR-7-2*	0	0	0	0	0	0	0	0	2	2	2	2	2	2	2	2
hsa-miR-708	0	0	1	0	4	0	0	0	2	2	3	2	3.61258	2	2	2
hsa-miR-708*	0	0	0	0	2	0	0	0	2	2	2	2	2.80629	2	2	2
hsa-miR-720	138	210	73	72	63	118	47	77	47.6224	85.4723	75	24.8646	27.3981	69.4606	46.2304	39.9267
hsa-miR-744	811	1408	1049	1261	923	702	426	1053	270.114	561.662	1051	402.448	374.102	403.334	402.897	520.66
hsa-miR-744*	18	128	42	87	34	61	37	87	7.95075	52.8784	44	29.628	15.7069	36.8737	36.8197	44.8523
hsa-miR-758	0	0	0	0	0	0	0	0	2	2	2	2	2	2	2	2
hsa-miR-760	6	3	8	12	7	8	8	9	3.98358	3.19246	10	5.81076	4.82201	6.5736	9.52857	6.43299
hsa-miR-765	3	4	4	2	4	1	2	4	2.99179	3.58995	6	2.63513	3.61258	2.5717	3.88214	3.97022
hsa-miR-766	22	12	26	143	31	7	10	65	9.27314	6.76985	28	47.4116	14.4975	6.0019	11.4107	34.0161
hsa-miR-767-3p	5	4	3	8	6	3	2	3	3.65299	3.58995	5	4.54051	4.41887	3.7151	3.88214	3.47766
hsa-miR-767-5p	382	580	124	167	196	244	78	150	128.288	232.543	126	55.0331	81.0163	141.495	75.4036	75.8832
hsa-miR-769-3p	31	43	22	37	38	20	24	54	12.2485	19.092	24	13.7498	17.3195	13.434	24.5857	28.598
hsa-miR-769-5p	979	1790	665	849	611	1155	532	851	325.655	713.502	667	271.611	248.321	662.314	502.65	421.164
hsa-miR-770-5p	0	0	0	0	0	0	0	0	2	2	2	2	2	2	2	2
hsa-miR-802	0	0	0	0	0	0	0	0	2	2	2	2	2	2	2	2
hsa-miR-873	7	6	3	20	3	5	2	6	4.31418	4.38492	5	8.35127	3.20943	4.8585	3.88214	4.95533
hsa-miR-874	59	71	80	82	24	10	22	42	21.5052	30.2216	82	28.0402	11.6755	7.717	22.7036	22.6873
hsa-miR-875-3p	0	0	0	0	0	0	0	0	2	2	2	2	2	2	2	2
hsa-miR-875-5p	0	0	0	0	0	0	0	0	2	2	2	2	2	2	2	2
hsa-miR-876-3p	0	3	1	0	0	0	0	0	2	3.19246	3	2	2	2	2	2
hsa-miR-876-5p	0	0	0	6	4	0	1	3	2	2	2	3.90538	3.61258	2	2.94107	3.47766
hsa-miR-877	1	13	7	30	2	11	3	15	2.3306	7.16734	9	11.5269	2.80629	8.2887	4.82321	9.38832
hsa-miR-877*	0	0	0	2	0	0	0	1	2	2	2	2.63513	2	2	2	2.49255
hsa-miR-885-3p	2	0	0	0	0	0	0	0	2.66119	2	2	2	2	2	2	2
hsa-miR-885-5p	0	0	0	0	0	1	0	0	2	2	2	2	2	2.5717	2	2
hsa-miR-886-3p	95	86	133	257	213	82	177	338	33.4067	36.1839	135	83.6138	87.8697	48.8794	168.57	168.484
hsa-miR-886-5p	730	597	426	470	365	360	404	684	243.336	239.3	428	151.255	149.148	207.812	382.193	338.908
hsa-miR-887	8	20	3	21	6	1	2	5	4.64478	9.94975	5	8.66883	4.41887	2.5717	3.88214	4.46277
hsa-miR-888	0	1	0	0	0	0	0	0	2	2.39749	2	2	2	2	2	2
hsa-miR-888*	0	0	0	0	0	0	0	0	2	2	2	2	2	2	2	2
hsa-miR-889	0	0	0	0	0	0	0	0	2	2	2	2	2	2	2	2
hsa-miR-890	0	0	0	0	0	0	0	0	2	2	2	2	2	2	2	2
hsa-miR-891a	0	0	0	0	1	1	1	0	2	2	2	2	2.40314	2.5717	2.94107	2
hsa-miR-891b	0	0	0	0	0	0	0	0	2	2	2	2	2	2	2	2
hsa-miR-892a	0	0	0	0	0	0	0	0	2	2	2	2	2	2	2	2
hsa-miR-892b	0	0	0	0	0	0	0	0	2	2	2	2	2	2	2	2
hsa-miR-9	81561	59214	19437	34078	34426	36916	17856	27002	26965.8	23538.8	19439	10823.9	13880.6	21106.9	16805.8	13302
hsa-miR-9*	4316	13485	4509	36670	7846	11178	2936	21599	1428.86	5362.12	4511	11647.1	3165.07	6392.47	2764.99	10640.7
hsa-miR-920	0	0	0	0	0	0	0	0	2	2	2	2	2	2	2	2
hsa-miR-921	0	0	0	0	0	0	0	0	2	2	2	2	2	2	2	2
hsa-miR-922	0	0	0	0	0	0	0	0	2	2	2	2	2	2	2	2
hsa-miR-924	0	0	0	0	0	0	0	0	2	2	2	2	2	2	2	2
hsa-miR-92a	88284	68708	34781	44462	40577	28782	15304	35816	29188.4	27312.6	34783	14121.5	16360.4	16456.7	14404.2	17643.3
hsa-miR-92a-1*	979	1373	412	446	661	507	108	189	325.655	547.75	414	143.633	268.478	291.852	103.636	95.0929
hsa-miR-92a-2*	0	0	0	0	0	0	0	0	2	2	2	2	2	2	2	2
hsa-miR-92b	695	978	223	454	253	156	70	153	231.765	390.743	225	146.174	103.995	91.1852	67.875	77.3609
hsa-miR-92b*	0	17	3	3	1	3	0	2	2	8.75728	5	2.95269	2.40314	3.7151	2	2.98511
hsa-miR-93	19330	22320	8582	7529	10293	8958	6418	6455	6392.44	8873.92	8584	2392.94	4151.56	5123.29	6041.8	3181.44
hsa-miR-93*	405	389	225	467	344	271	204	359	135.892	156.623	227	150.302	140.682	156.931	193.979	178.827
hsa-miR-933	0	1	0	5	1	0	0	0	2	2.39749	2	3.58782	2.40314	2	2	2
hsa-miR-934	27079	11536	4382	6651	14637	7117	4578	5330	8954.24	4587.41	4384	2114.11	5902.82	4070.79	4310.23	2627.32
hsa-miR-935	8	18	13	37	11	5	7	25	4.64478	9.15477	15	13.7498	6.43459	4.8585	8.5875	14.3139
hsa-miR-936	0	0	0	3	1	1	0	0	2	2	2	2.95269	2.40314	2.5717	2	2
hsa-miR-937	67	75	24	48	37	57	14	32	24.15	31.8115	26	17.243	16.9163	34.5869	15.175	17.7618
hsa-miR-938	0	0	0	1	0	0	0	0	2	2	2	2.31756	2	2	2	2
hsa-miR-939	6	6	2	3	5	0	1	6	3.98358	4.38492	4	2.95269	4.01572	2	2.94107	4.95533
hsa-miR-940	0	1	5	23	1	1	2	6	2	2.39749	7	9.30396	2.40314	2.5717	3.88214	4.95533
hsa-miR-941	9	9	8	25	3	7	21	19	4.97538	5.57739	10	9.93909	3.20943	6.0019	21.7625	11.3585
hsa-miR-942	35	95	24	58	17	34	9	36	13.5709	39.7613	26	20.4187	8.85345	21.4378	10.4696	19.732
hsa-miR-943	0	1	0	0	0	0	0	1	2	2.39749	2	2	2	2	2	2.49255
hsa-miR-944	264	367	106	251	137	201	37	96	89.2777	147.878	108	81.7084	57.2308	116.912	36.8197	49.2853
hsa-miR-95	167	33	34	57	254	131	69	247	57.2097	15.1171	36	20.1011	104.399	76.8927	66.9339	123.661
hsa-miR-96	772	1411	1127	8362	1382	968	1640	4855	257.221	562.855	1129	2657.47	559.145	555.406	1545.36	2393.35
hsa-miR-96*	5	9	6	33	11	3	4	8	3.65299	5.57739	8	12.4796	6.43459	3.7151	5.76429	5.94044
hsa-miR-98	5	22	1	6	9	9	2	4	3.65299	10.7447	3	3.90538	5.6283	7.1453	3.88214	3.97022
hsa-miR-99a	50	67	8	17	46	36	5	7	18.5299	28.6316	10	7.39858	20.5446	22.5812	6.70536	5.44788
hsa-miR-99a*	0	0	0	0	0	0	1	1	2	2	2	2	2	2	2.94107	2.49255
hsa-miR-99b	4507	9543	3157	3407	2620	3688	1752	3467	1492	3795.22	3159	1083.94	1058.24	2110.43	1650.76	1709.69
hsa-miR-99b*	151	120	96	95	77	29	35	111	51.9202	49.6985	98	32.1685	33.0421	18.5793	34.9375	56.6736
Total read count	4009864	3335075	1325650	4174441	3288277	2318785	1408660	2691375	1325652	1325652	1325652	1325652	1325652	1325652	1325652	1325652

## Sheet: C19MC mirna not normalize
Supplementary Table 1. C19MC miRNA counts
miRNA	DMSO_replicate1	DMSO_replicate2	DMSO_replicate3	DMSO_replicate4	FSK_replicate1	FSK_replicate2	FSK_replicate3	FSK_replicate4
Total count	4009864	3335075	1325650	4174441	3288277	2318785	1408660	2691375
hsa-miR-1283	38346	22154	13854	41610	31531	12589	15238	27408
hsa-miR-1323	34479	109913	28285	176675	80311	70959	16808	84218
hsa-miR-498	3520	964	2854	13866	2072	230	2097	5401
hsa-miR-512-3p	114678	295336	56934	111933	112859	244596	50777	84300
hsa-miR-512-5p	4350	4668	2927	44847	6748	4518	4216	23297
hsa-miR-515-3p	224029	7498	3397	43662	164369	10083	2834	18088
hsa-miR-515-5p	35816	49150	9311	149153	50983	41081	60071	109974
hsa-miR-516a-3p	19	8	9	33	9	4	6	13
hsa-miR-516a-5p	15835	13787	14881	60989	24719	9828	45569	34487
hsa-miR-516b	342	1458	377	1558	725	1219	369	1040
hsa-miR-516b*	18	8	9	34	9	4	5	14
hsa-miR-517*	400	586	400	1191	326	278	1068	725
hsa-miR-517a	183890	11648	30743	138449	144706	13938	30438	103554
hsa-miR-517b	183874	11644	30733	138430	144667	13930	30426	103522
hsa-miR-517c	3756	356	301	2000	4495	504	357	1462
hsa-miR-518a-3p	139	168	120	1137	228	130	100	693
hsa-miR-518a-5p	1472	1239	1412	6131	1435	822	3193	3592
hsa-miR-518b	10934	4816	25587	44924	12609	2209	19044	24270
hsa-miR-518c	113459	3584	7925	47709	103354	2981	12285	26526
hsa-miR-518c*	907	2165	918	2670	686	1021	1251	1476
hsa-miR-518d-3p	54	14	8	78	97	7	35	71
hsa-miR-518d-5p	276	292	159	892	207	207	621	522
hsa-miR-518e	473	30	55	293	639	50	65	139
hsa-miR-518e*	1019	501	613	2068	699	247	661	1097
hsa-miR-518f	15903	6733	5818	114147	45928	10287	15129	45004
hsa-miR-518f*	2033	2823	2509	7792	1296	1226	7514	3664
hsa-miR-519a	668508	19632	29190	162059	385069	23896	48351	100671
hsa-miR-519a*	3515	1646	2451	19357	3233	776	2462	7223
hsa-miR-519b-3p	12343	9682	15355	114275	31698	10460	30679	59585
hsa-miR-519b-5p	1011	499	608	2051	674	236	646	1064
hsa-miR-519c-3p	159055	265182	119177	283123	182501	215975	156779	206080
hsa-miR-519c-5p	1011	499	608	2051	674	236	646	1064
hsa-miR-519d	1913	171	312	684	1231	137	335	490
hsa-miR-519e	26268	656	1154	7462	17060	597	1266	3188
hsa-miR-519e*	9736	4961	3479	103508	20474	3450	7072	70957
hsa-miR-520a-3p	11117	12025	4841	6848	8974	8291	3545	4748
hsa-miR-520a-5p	2905	2249	2753	16348	2134	1225	11029	7869
hsa-miR-520b	1445	159	625	5278	1223	203	2517	2715
hsa-miR-520c-3p	17681	5377	4212	45506	22330	5188	9545	22998
hsa-miR-520c-5p	285	303	160	1130	213	214	629	614
hsa-miR-520d-3p	52	124	99	189	97	129	90	111
hsa-miR-520d-5p	132	122	83	258	118	68	172	169
hsa-miR-520e	14757	2600	5796	23954	14734	3045	11001	15723
hsa-miR-520f	11126	8847	5877	50673	10773	4968	16053	23676
hsa-miR-520g	8938	4157	7805	22629	9141	4220	12578	13354
hsa-miR-520h	13684	5537	12539	32002	13748	5354	18260	18887
hsa-miR-521	30986	5402	8800	81916	83961	6506	11714	35565
hsa-miR-522	186788	108797	36821	94861	114689	113372	24665	69223
hsa-miR-522*	996	498	608	2017	652	236	645	1058
hsa-miR-523	1103	644	1371	9952	2535	652	1818	3994
hsa-miR-523*	1011	499	608	2051	674	236	646	1064
hsa-miR-524-3p	6151	499	656	3232	21994	985	1098	1963
hsa-miR-524-5p	9949	5663	7321	31798	7553	3763	33809	17190
hsa-miR-525-3p	67229	4060	3476	28590	103644	6068	5841	11307
hsa-miR-525-5p	5424	5102	6955	25643	3672	1997	15451	12827
hsa-miR-526a	559	593	322	1799	417	419	1259	1061
hsa-miR-526b	10458	12708	6814	21663	7406	7972	16914	13635
hsa-miR-526b*	1064	950	964	9371	1640	978	2790	3580
hsa-miR-527	737	616	704	3044	711	409	1594	1785
Percentage C19MC/total	0.568089	0.312437	0.401828	0.567164	0.611674	0.377443	0.548093	0.535041
