# Supplementary material for: miR455 is linked to hypoxia signaling and is deregulated in preeclampsia
Source: Cell Death Dis. 2014 Sep 4;5(9):e1408–. doi: 10.1038/cddis.2014.368 (PMC4540200; doi:10.1038/cddis.2014.368)
Supplement: Supplementary Table 2 [file cddis2014368x2.xls]

## Sheet: Oligos for 3utr cloning
Supplementary Table 2. Oligonucleotides used in this study
	Sequence
psicheck2 asc1 fwd	TCGAGGGCGCGCCGC
psicheck2 asc1 rev	GGCCGCGGCGCGCCC
mir455-3p perfect complementary binding site fwd	CGCGTGTGTATATGCCCATGGACTGCGC
mir455-3p perfect complementary binding site rev	GGCCGCGCAGTCCATGGGCATATACACA
mir455-5p perfect complementary binding site fwd	CGCGTCGATGTAGTCCAAAGGCACATAGC
mir455-5p perfect complementary binding site rev	GGCCGCTATGTGCCTTTGGACTACATCGA
STEAP3 3'UTR fwd	CGCACGCGTACACGAGGGACGGTGCCC
STEAP3 3'UTR rev	CGCGCGGCCGCGCAGAAGGTTAGGTGTTTATTTGCAC
HIF1AN/FIH1 3'UTR fwd	CGCACGCGTCCTGCCAGGGGTCAAGGCCT
HIF1AN/FIH1 3'UTR rev	CGCGCGGCCGCTCACATTTCCCAGCATTGACTATA
SIRT1 3'UTR fwd	CGCACGCGTTGTAATAATTGTGCAGGTACAGGAATTG
SIRT1 3'UTR rev	CGCGCGGCCGCAAGTTAACAGAAAAAAGTCAAATGACAA
EID1 3'UTR fwd	CGCACGCGTTTAGATGCTGTTAAAAGAGGAGGAAA
EID1 3'UTR rev	CGCGCGGCCGCAATTGTCCTGTTGCATTGGATATT
CUL3 3'UTR fwd	CGCACGCGTAATGCGTTCAGAAATTTGATTTATTCTT
CUL3 3'UTR rev	CGCGCGGCCGCTTCTGAGACTGAGAATTTTAATTTTCC
MUC1 3'UTR fwd	CGCACGCGTGGGCACGTCGCCCGC
MUC1 3'UTR rev	CGCGCGGCCGCGGCGCAGTGGGAGACC
ARNT 3'UTR fwd	CGCACGCGTAACTATTGGGGTGAGGATAAGGG
ARNT 3'UTR rev	CGCGCGGCCGCGAACAGTTTAAATTTCACTCATTTTAATC
EGLN2 3'UTR fwd	CGCACGCGTTGGCCAGTCCCAGAGCC
EGLN2 3'UTR rev	CGCGCGGCCGCCAGATGTGTGCAGCTCTGAGG
